# Supplementary material for: Metabolomic Variation Aligns with Two Geographically Distinct Subpopulations of Brachypodium Distachyon before and after Drought Stress
Source: Cells. 2021 Mar 19;10(3):683. doi: 10.3390/cells10030683 (PMC8003576; doi:10.3390/cells10030683)
Supplement: Supplementary file 1 [file cells-10-00683-s001.zip]

Archive with 4 entries (4 files):
- R1-Skalska et al - Supplementary Table 01.xlsx
- R1-Skalska et al - Supplementary Table 02.xlsx
- R1-Skalska et al - Supplementary Table 03.xlsx
- R1-Skalska et al - Supplementary Table 04.xlsx
