# Supplementary material for: Metabolomic Variation Aligns with Two Geographically Distinct Subpopulations of Brachypodium Distachyon before and after Drought Stress
Source: Cells. 2021 Mar 19;10(3):683. doi: 10.3390/cells10030683 (PMC8003576; doi:10.3390/cells10030683)
Supplement: Supplementary file 1 [file cells-10-00683-s001.zip › R1-Skalska et al - Supplementary Table 01.xlsx]

## Sheet: negative_add_Bd21_impoved (2)
Table S1. Metabolite profile matrices of Brachypodium accessions.
injorder	reg	62.983864	62.984804	62.988643	62.990993	62.991993	62.999957	63.000551	63.010609	63.02093	63.023698	63.025709	63.03385	63.035441	63.041236	63.04241	63.055083	63.064742	63.125671	63.132986	63.13451	63.240129	63.992017	67.01836	71.013311	72.008533	72.01665	72.992562	73.028949	74.024205	75.008234	76.011611	78.958544	79.956854	83.013359	85.029035	87.008307	87.044716	88.011647	88.039934	88.987624	89.005758	89.023931	89.041112	89.043278	90.027354	90.99268	91.49432	91.988779
4	2	2.81475	4.47823	2.60314	3.00764	3.8837	2.9173	2.9008	2.76771	2.98498	2.97116	2.31228	2.993	2.6592	2.95263	2.66049	2.8791	2.53866	2.9058	2.74741	2.87679	2.6007	4.81442	3.42986	4.77859	3.37566	3.25164	4.06579	3.47307	4.07863	4.90275	3.16057	5.37164	3.93045	3.11636	4.23499	4.71732	2.98722	3.04474	4.41759	3.88839	3.2033	4.87152	3.50856	1.43136	3.02202	5.08265	3.68231	3.43779
5	2	2.88423	4.50624	2.98963	2.81441	3.94017	3.00661	3.00661	2.71349	2.97742	3.00022	2.69723	3.02078	2.86198	2.94213	2.93264	2.86412	2.88649	2.56259	2.52731	2.89818	2.96269	4.83498	3.25324	4.5947	3.20736	3.28735	3.82789	3.30184	3.39561	4.86172	3.06333	5.32067	4.01665	3.03563	4.06916	4.60248	1.57486	3.07846	4.17036	4.24832	3.04902	4.81783	3.36543	2.02119	3.00732	5.0061	3.51631	3.75901
6	2	3.08243	4.62473	2.93146	2.93146	4.07537	2.77134	3.13027	2.8302	3.11344	3.04812	2.80652	2.81712	3.03487	2.9709	2.81941	3.02971	3.02719	2.85693	2.95472	2.83123	3.06837	4.97718	3.3719	4.7674	3.00945	3.26811	4.06953	3.54485	3.52532	4.78239	3.10857	5.15325	3.80028	3.13481	3.79444	4.60753	1.82142	3.08219	4.26623	4.19481	3.29496	4.86263	3.28567	3.086	3.01368	4.8356	3.50318	3.30298
7	1c	2.9345	4.4658	2.97727	3.00325	3.89416	2.45939	2.45939	2.53593	2.68215	3.07555	2.57749	2.47712	3.00561	2.53212	2.53212	2.81954	2.96661	2.47784	2.95521	2.51851	2.7185	4.76747	3.35797	4.99648	3.2927	3.24117	4.33085	3.66917	4.06987	5.20671	3.25431	5.36064	4.33831	3.29007	4.31925	4.84528	3.29447	3.20575	4.82146	4.41719	3.2052	4.94571	3.44268	3.73672	3.15685	4.95696	3.63008	3.79556
8	1c	2.95617	4.52878	3.06856	2.96178	3.96642	3.05231	3.04434	2.91399	2.4889	2.81375	2.67578	2.77305	2.93258	2.96817	2.74449	3.04941	2.58771	3.03141	2.52569	2.99344	2.86923	4.87116	3.37819	4.97448	3.19976	3.34104	4.25997	3.45386	3.93968	4.98815	3.25261	5.66237	3.80189	3.1869	4.39158	4.90484	1.82422	3.24055	4.79212	4.41783	3.23223	4.93735	3.49024	3.35449	3.18916	5.04752	3.83799	4.06961
10	1c	3.0533	4.57253	2.90866	2.99071	4.02754	2.92255	3.02105	3.00783	2.91908	3.00123	2.98031	3.03416	2.93064	2.80095	2.80095	3.00058	2.92711	3.01703	2.9154	2.97552	2.92241	4.89508	3.3236	4.58876	3.14829	1.89023	3.89361	3.26296	3.6081	4.85237	3.34064	3.90293	3.72888	2.96942	4.12779	4.563	3.0569	2.98856	4.20097	3.94468	2.70329	4.94759	3.29248	2.71349	3.22041	5.00835	3.65289	3.30081
11	1c	2.67738	4.45976	2.86864	2.93323	3.90865	2.7478	2.935	2.90956	2.91628	2.91645	2.5682	2.74767	2.90526	2.90009	3.01494	2.90091	2.54818	2.90687	2.93416	2.8848	2.81425	4.78693	3.37731	4.81814	3.16702	2.86609	4.14218	3.58668	4.25716	5.04496	3.27623	5.16166	4.06563	3.22583	4.24951	4.86542	2.94621	3.35064	4.51392	4.08012	1.68253	5.35474	3.35186	3.20058	3.48584	5.11131	3.92124	3.59704
12	1c	1.86417	3.49784	0.745967	0.745967	3.02694	1.64345	1.64345	1.64345	1.64345	1.64345	1.64345	1.64345	1.64345	1.64345	1.64345	1.64345	1.64345	1.64345	1.64345	1.64345	1.64345	3.85211	3.71519	5.36231	3.38211	3.44037	4.75604	3.8604	3.48787	5.22781	3.29181	4.96843	4.13653	3.37867	4.56835	4.99127	3.22911	3.26905	4.20452	3.61595	2.17173	5.24321	3.28308	2.33846	3.47671	5.26724	3.92068	2.67669
13	1a	3.05937	4.55728	2.73207	2.80737	3.98085	2.49443	2.98329	2.69478	2.95761	2.90222	2.69793	3.00689	2.75906	2.95095	2.60271	2.87322	2.8236	3.01745	2.96876	2.46464	2.79064	4.88078	3.27012	4.58872	3.25083	3.15987	3.82766	3.42709	3.27308	4.84526	3.47334	5.37772	3.85156	3.23407	4.15201	4.67823	3.05519	3.04021	4.23475	3.73951	1.89209	4.85119	3.27723	3.02816	3.17319	5.06112	3.64903	3.71271
14	1a	2.87216	4.44792	2.98498	3.0693	3.91282	2.87679	3.01326	2.51851	2.81823	2.87852	2.87852	2.65706	2.65706	2.65706	2.65706	2.91698	2.85794	2.76716	2.76716	2.76716	2.63347	4.75075	3.23183	5.01381	3.2413	3.38863	4.35109	3.78969	3.76277	5.27758	3.24983	5.18691	4.34846	3.32844	4.36656	4.79745	3.25666	3.25515	4.74065	4.27876	3.28593	4.97748	3.7721	3.2474	3.1589	5.02481	3.6791	3.81077
15	1a	2.78958	4.48874	2.98272	2.06508	3.98379	2.66464	2.30821	2.57519	3.05741	3.04179	2.62941	2.90472	2.83948	2.97035	2.91461	2.59162	2.89265	2.76492	2.11227	3.09096	2.88986	4.8499	3.39123	5.00789	3.29728	3.26095	4.29234	3.63828	3.90148	5.16801	3.35898	5.34296	4.25689	3.32773	4.43095	4.93033	3.13205	3.17926	4.64543	4.0726	3.50393	4.89174	3.51772	2.91487	3.29395	4.84923	3.67445	3.86727
16	1a	3.08279	4.42296	2.98182	2.6981	3.90323	2.96095	1.95424	2.75891	2.91009	3.02572	2.49969	2.28556	2.96661	2.10721	2.98989	2.72428	2.63043	2.13354	2.81358	2.5092	2.35793	4.74245	3.24477	5.04651	3.32669	3.27612	4.35764	3.75624	3.90311	5.23977	3.44963	5.51459	4.10071	3.25419	4.53528	4.92618	3.24047	3.24105	4.77826	4.36418	3.59707	5.08994	3.36502	3.23738	3.18825	4.77677	3.52372	3.94294
17	1a	2.63279	4.44663	2.57054	2.73453	3.84468	2.66901	2.87468	2.56015	2.51687	2.92324	2.85034	2.90795	2.59218	2.44091	2.44091	2.76827	2.54489	2.57403	2.63448	2.62941	2.47567	4.77235	3.20557	4.71425	3.29836	3.14301	4.0581	3.66928	3.64299	5.13771	3.1822	5.22215	4.35152	3.21425	4.12267	4.69701	3.10542	2.91062	4.38167	4.39514	2.96724	4.97535	3.46464	1.08636	3.17944	4.85958	3.57885	3.86531
18	1a	2.98632	4.49777	1.44046	1.44046	3.87706	2.82086	2.82086	2.66229	2.77379	2.81291	2.81291	2.51917	2.47567	3.11992	2.5563	2.94645	2.617	2.734	3.00945	2.77525	2.98	4.82179	3.2235	5.04738	3.34272	3.35392	4.45218	4.02185	3.92292	5.3076	3.65123	5.3501	4.39795	3.32531	4.54477	4.73373	3.5574	3.00945	4.68784	3.96858	3.64628	5.0432	3.29342	3.22154	3.30628	4.78315	3.7752	3.81869
19	1a	1.35356	4.43681	2.90849	2.57171	3.81463	2.67302	2.67302	3.03981	1.97772	2.24797	3.00389	2.67852	2.8488	2.65418	2.70415	2.84819	2.68753	2.32838	2.69723	2.69723	2.41664	4.73046	3.28563	5.03259	3.23408	3.23312	4.47657	3.90407	4.13278	5.25036	3.11037	5.23819	4.26645	3.11699	4.6745	4.84954	3.52347	3.02725	4.66931	4.28708	3.48774	5.08092	3.40261	3.17754	3.33317	4.73728	3.55787	3.65113
20	1a	2.95166	4.55088	2.9476	3.04773	3.9679	2.92004	2.79692	3.00924	2.9927	2.62941	2.87535	2.88034	3.01375	2.88157	2.88157	3.01143	2.92488	2.94473	2.96292	2.91434	2.68664	4.86251	0.367977	4.29841	3.36088	1.86923	3.64626	3.3742	3.50716	4.9113	2.943	4.89734	3.63049	3.08641	3.98958	4.51122	2.81224	2.83442	4.10608	4.15375	1.30103	5.26662	3.31022	3.19089	3.33499	4.63607	3.38754	3.83806
21	1a	2.10037	4.39358	1.87836	2.51188	3.77475	0.977724	0.977724	1.20412	1.20412	1.20412	1.20412	1.20412	1.20412	1.20412	1.20412	2.3483	2.3483	1.95904	1.95904	1.95904	2.55991	4.66016	3.5024	5.13042	3.34064	3.18032	4.50828	3.76295	4.30063	5.22047	3.35618	5.40789	4.04247	3.31277	4.4101	4.92689	3.18815	3.27207	4.7638	4.58916	3.26529	5.09137	3.59662	3.39076	3.39094	5.2993	4.0104	4.26165
23	1a	2.85431	4.44112	2.96685	2.66652	3.85426	2.29994	2.92324	2.35666	2.81023	2.75128	2.9752	2.87823	2.75051	2.95036	2.65769	2.66087	2.81856	2.83632	2.96731	2.73957	2.26717	4.77181	3.17864	4.86068	3.22343	3.22207	4.11025	3.60409	3.476	5.22846	3.17428	5.13698	4.16886	3.11327	4.07643	4.60247	3.15897	2.98989	4.22378	4.49576	3.30894	5.02485	3.46564	2.43815	3.22228	5.01462	3.66441	4.11028
24	1a	2.00468	4.56822	2.70586	3.06893	3.98769	2.62097	2.62097	2.86392	3.04545	2.85564	2.85564	2.84603	2.68895	3.00439	2.92771	2.93852	2.92908	2.96445	2.98722	2.58161	2.56614	4.90284	3.08802	4.55089	3.12861	2.1271	3.83074	3.61728	3.36031	4.92944	1.9345	4.82578	3.85541	2.94213	4.15741	4.56351	1.69398	3.01578	4.29411	4.19948	3.29907	4.76166	3.30255	2.79169	3.08171	4.58958	3.43195	3.77815
26	1c	2.27339	4.47751	2.60745	2.94366	3.9058	2.93018	2.49969	2.7532	2.84696	2.61172	3.00389	2.78176	2.78176	2.94424	2.75243	2.86392	3.00945	2.99476	2.94621	2.88451	2.44871	4.79586	1.40776	4.85961	3.29983	3.11227	4.13081	3.64784	3.92759	5.15297	3.3166	5.07637	4.13354	3.28885	3.95863	4.57759	3.2737	2.46687	4.53682	4.28524	3.24901	4.94141	3.42236	3.05269	3.24184	4.96842	3.61498	3.85473
27	1c	2.81491	4.38928	2.46884	2.83801	3.83707	2.42379	2.42379	2.51808	2.54654	2.81976	2.62325	2.71656	2.91289	2.85228	2.88404	2.89098	2.59696	2.73719	2.81358	2.81269	2.64147	4.7091	2.90091	4.51998	2.9744	3.0187	3.78148	3.34467	3.37104	5.03132	3.02375	5.17368	4.18798	3.17677	3.88487	4.52472	3.04941	2.72304	4.29213	4.13925	3.06183	5.07467	3.38718	2.8657	3.23892	4.73163	3.41493	3.57113
28	4	2.96841	4.54576	2.72656	2.93369	3.96432	2.83979	2.9975	2.856	2.99835	2.95617	2.84942	2.78362	2.78362	2.70893	2.70893	3.01611	2.71033	2.72428	2.89776	2.46761	3.00732	4.85739	3.30016	4.18437	3.22407	1.58883	3.38586	3.26559	3.44396	4.92147	3.12872	5.33567	4.02897	3.03703	3.89037	4.2695	3.33546	2.49831	4.19794	4.20549	1.60361	4.99674	3.73094	1.81291	3.16806	5.18221	3.8839	3.64038
29	4	2.75128	4.40295	2.63347	2.29003	3.80348	2.69108	2.24469	2.46538	2.88893	2.63498	2.63498	2.77403	2.76293	2.84696	1.83251	1.98	2.20547	2.22617	2.92012	2.91628	3.00817	4.6947	3.25668	4.74726	3.21783	1.55429	4.01877	3.549	3.89448	5.02802	3.11752	5.41649	4.01294	3.14775	4.04915	4.61657	1.88326	3.06108	4.62713	3.79192	3.2924	5.13575	3.47596	2.72754	3.25953	5.21455	3.78172	3.51081
30	3	2.00853	4.55834	3.0103	2.87699	4.04329	2.88275	2.88275	2.94121	2.99775	2.88752	2.88752	2.93611	2.93273	2.34321	2.34321	2.9195	2.69431	2.96624	2.80523	2.97285	2.94018	4.89522	3.1067	4.63698	3.14945	3.00903	3.91474	3.41561	3.36466	5.03168	3.26233	5.1034	3.95311	3.19893	3.82071	4.50563	3.3483	3.28578	4.26738	4.36787	3.65504	4.95945	3.463	2.78817	3.26206	4.75598	3.51264	3.63546
31	3	3.05751	4.58691	3.02684	2.7638	4.03453	2.95066	2.88309	2.58275	2.68664	2.93369	2.97754	2.5287	2.78362	2.97442	2.95761	2.84148	2.81591	2.93764	2.99176	2.94714	2.4133	4.87045	3.30419	4.81455	3.25825	3.18533	4.03295	3.48758	3.44536	5.06448	3.59693	5.27874	4.11583	3.07818	3.99897	4.611	3.03222	3.07846	4.41396	4.47578	3.2533	4.85616	3.33606	1.95424	3.23855	5.16171	3.90756	3.87678
32	3	2.84618	4.52067	3.01157	2.97788	3.91429	2.96316	2.96316	2.81224	2.87766	2.8931	2.60895	2.98655	2.77772	2.94217	2.96205	2.733	3.00582	2.93184	2.73719	2.96363	2.1314	4.87262	3.17421	4.67878	3.28153	3.19521	4.0175	3.59682	3.9846	4.97023	3.55751	5.31204	4.01976	3.1827	4.05045	4.58486	3.21775	3.19921	4.60765	4.08114	3.11003	5.18996	3.34986	3.10415	3.34448	4.88708	3.56763	3.85054
33	3	2.31597	4.50437	3.03563	2.77597	3.90391	2.94584	2.69482	2.45576	2.54008	2.94792	2.66276	2.75339	2.90431	3.0188	2.46052	2.7348	2.9546	2.15331	2.75166	3.02119	2.90781	4.81809	3.08099	4.54127	3.1503	3.15821	3.81356	3.47257	3.4382	5.08394	3.35647	5.2903	4.14746	3.29037	3.91682	4.46854	3.10432	3.07918	4.14428	4.24825	3.10907	4.88127	3.41137	1.81954	3.08429	4.80861	3.55094	3.67797
34	3	2.5101	4.45356	2.5101	3.06465	3.9771	2.33143	2.33143	3.01703	3.01536	3.01995	2.19243	3.0227	2.98204	2.93044	3.00689	2.63498	2.8968	2.74312	2.9987	2.76678	2.67117	4.80863	3.2152	4.98833	3.19312	3.28618	4.39933	3.68333	3.93238	5.04956	3.17993	5.18537	4.01771	3.09563	4.06118	4.54709	3.28413	3.15412	4.56819	4.0989	3.64162	4.9287	3.47712	2.34308	3.21569	4.7638	3.58724	3.77981
35	3	2.49136	4.45699	3.11025	2.20358	3.94529	2.943	3.00839	2.91434	3.03383	2.69373	2.69373	2.42705	2.97405	2.85278	2.85278	3.12287	2.70372	2.74076	2.98632	3.02898	2.78888	4.83262	3.27875	4.6562	3.11719	1.86481	4.04407	3.5811	3.59762	4.96242	3.31702	5.52727	3.89687	3.11849	4.08696	4.5559	3.13033	3.18199	4.62543	4.12285	3.28183	4.96967	3.36493	3.22814	3.00489	5.12454	3.77918	3.7017
36	4	2.11506	4.48515	2.57864	2.72313	3.84903	2.88986	2.42894	2.37749	2.9108	2.87196	2.95505	2.8704	3.02305	2.12494	2.63279	2.8893	2.62737	2.32118	2.90444	2.96895	2.94547	4.78734	3.25062	4.85013	3.18851	3.16997	4.17218	3.48073	3.7329	4.95064	3.23198	5.52607	3.60074	2.97745	4.05433	4.70312	3.10537	3.03483	4.7785	4.09788	3.30287	5.10949	3.40786	3.1172	3.37745	5.04852	3.638	3.74467
37	4	2.94809	4.36551	2.60959	2.53403	3.8262	2.53656	2.53656	1.94939	2.35025	2.35025	2.35025	2.62325	2.40824	2.39794	2.59605	2.74896	2.56229	2.58827	2.82217	2.78958	2.80686	4.72032	3.3822	4.89598	3.29983	3.15791	4.24234	3.64065	4.20337	5.24658	3.25285	5.19592	4.24478	3.36217	4.03141	4.63073	3.38899	3.11777	4.80235	4.31726	3.3857	4.94222	3.34077	2.29003	3.15357	5.12268	3.75211	3.77413
38	4	2.94645	4.36365	1.78736	2.94547	3.7821	2.47129	2.8109	2.47129	1.66276	2.86806	2.56348	2.48144	2.62118	2.62118	2.62118	2.85612	2.48287	2.36736	2.36361	2.72835	2.84819	4.69568	3.06874	5.0016	3.36691	3.20254	4.41563	3.63324	3.6981	5.03569	3.487	5.11249	3.83349	3.02606	4.21391	4.72877	3.19359	3.10266	4.45718	3.81211	3.40926	5.01486	3.48223	3.49241	3.16262	3.42716	1.96926	4.06158
39	4	2.02822	4.41727	1.98613	1.98613	3.8231	2.90795	2.68664	2.72591	3.02776	2.68395	2.68395	3.02119	3.0103	2.95134	2.51055	2.73159	2.67852	2.91908	2.72181	2.72181	2.94596	4.76017	3.22857	5.04923	3.01284	3.26323	4.46601	3.62608	3.97311	5.30721	3.28954	5.35383	4.01457	3.08332	4.2461	4.87251	3.33726	3.14582	4.72155	4.81121	3.66428	5.09221	3.60374	3.19229	3.37872	4.9548	3.68284	4.30067
40	4	2.39794	4.33615	2.64444	2.62839	3.75043	2.48144	2.48144	2.39358	2.5955	2.8704	2.54158	2.16732	2.81023	2.85914	2.52375	2.60314	2.78032	2.75128	2.90472	2.07188	2.69723	4.69053	3.54591	4.97578	3.17679	3.08257	4.31455	3.72017	3.71307	5.23031	3.29237	5.43961	4.22515	3.26586	4.1753	4.79373	3.04317	3.15851	4.39225	4.66044	3.22089	4.95552	3.43236	2.13735	3.22681	5.34435	4.0648	3.93147
43	4	2.7579	4.45006	2.62685	2.33041	3.88265	2.53466	2.53466	2.4708	3.02284	2.99446	2.89321	2.95649	2.94547	3.02036	2.90119	2.31667	2.61542	2.33041	2.9284	2.78675	2.95472	4.781	3.27173	4.8647	3.21742	3.0026	4.17115	3.65666	3.88887	5.05424	3.12418	5.15266	4.26174	3.10198	4.15157	4.67056	3.08015	3.21748	4.58516	3.49565	2.60719	5.00037	3.2267	3.05786	3.20798	5.10215	3.81653	3.33068
44	4	2.9066	4.43441	2.75435	1.97004	3.8597	2.71684	2.71684	2.51521	2.90146	2.81023	2.96802	2.81734	2.71096	3.00903	2.67988	2.734	2.4843	3.00432	2.44716	2.44716	2.97267	4.77241	3.28499	4.94782	3.22552	3.13886	4.2796	3.65541	4.04652	5.17177	3.61826	5.55201	4.19207	3.22985	4.19464	4.78013	1.31627	3.04591	4.75811	4.23941	3.28803	4.94469	3.19154	3.40238	3.37846	4.90672	3.67834	4.07644
45	2	2.96783	4.5448	2.92747	2.82217	3.89512	2.57287	2.94851	2.73977	2.90569	2.869	2.69108	2.90923	2.7087	2.6536	2.6536	2.78211	2.4603	2.71433	2.99505	2.734	2.53466	4.83762	3.06911	4.87298	3.07482	3.03516	4.16423	3.3754	4.01765	5.07454	3.07022	5.01038	3.99751	3.15756	3.99208	4.51817	3.17493	2.94201	4.45591	4.12926	3.27169	4.89276	3.35583	3.22943	3.16107	4.89066	3.42374	3.6005
47	3	3.08113	4.5215	2.97833	2.8226	3.93325	2.81812	2.81812	2.81491	2.98927	2.9846	2.6847	3.06117	2.88451	2.87829	2.86058	2.83847	2.75542	2.84942	2.4612	2.97341	2.78433	4.84838	3.19994	4.37706	1.36486	2.91089	3.65244	3.38021	3.26079	4.83432	3.16761	5.28091	3.75725	3.00145	3.92381	4.44125	0.935759	3.12808	4.03209	4.07088	0.646264	4.96046	3.3517	3.11959	3.14881	5.02676	3.67125	3.86442
48	3	2.89708	4.46118	2.48083	2.77281	3.88207	2.59879	2.79906	2.67302	2.87603	2.93425	2.53845	2.48029	2.93281	2.93095	2.67852	2.75205	2.61909	2.69079	2.91098	2.716	2.67547	4.76595	3.11959	4.643	3.28798	2.96731	4.02082	3.53106	3.86993	5.02348	3.25358	5.01039	4.22105	3.18294	3.99717	4.54286	3.2907	1.68124	4.45476	4.07592	3.1329	4.84004	3.16276	3.08529	3.21748	4.90369	3.50108	3.73468
49	3	2.72016	4.50719	2.77408	2.94783	3.96832	2.8334	2.5613	2.79727	2.98034	2.96708	2.98408	2.64758	2.473	2.95004	2.89053	2.83708	2.87239	2.97297	2.95557	2.9645	2.77452	4.84652	3.06662	4.57958	3.13226	2.16336	3.84909	3.35641	3.44498	5.01755	3.2833	5.21239	4.11815	3.22386	3.91133	4.53509	1.95768	3.16938	4.11252	4.5042	3.2404	5.03894	3.23805	1.96497	3.21398	5.01016	3.77427	3.9581
50	3	2.6149	4.47864	2.6149	2.6149	3.95881	2.81211	2.81211	2.84559	2.71046	2.71046	2.71046	2.89719	2.94042	2.88559	2.92397	2.64088	2.6721	2.78986	2.97451	2.61363	2.48608	4.79747	3.1911	4.46019	3.23128	3.12905	3.67245	3.32215	3.37104	4.87683	3.24514	5.0142	3.84992	3.10346	3.88399	4.45618	3.05461	3.08493	3.95103	3.99899	3.07298	4.97762	3.23268	3.10857	3.14681	4.90888	3.61906	3.73735
51	2	3.08105	4.61639	2.9013	2.9013	3.99891	2.89376	2.89376	2.9615	3.068	2.94419	2.94419	2.97993	2.87852	3.05531	3.03383	2.90607	3.06427	2.77232	3.04376	2.88457	2.39736	4.89294	3.31526	4.7434	3.26928	3.16613	3.93551	3.45849	3.87274	4.82788	2.00718	5.25549	3.82668	3.37819	4.09322	4.63106	3.14768	3.14489	4.43978	3.57841	2.65128	4.76449	3.62432	3.00303	3.17696	5.1359	3.79194	3.71462
52	2	2.95231	4.49789	2.16816	2.16816	3.83579	2.89675	2.68287	2.82569	2.90381	2.88958	2.89831	2.83267	2.89237	2.78817	2.56976	3.0406	2.92078	2.70329	2.935	2.83107	2.89708	4.83417	3.28775	4.80451	3.30438	3.19797	4.13884	3.55941	3.54682	4.98405	3.14644	5.00556	3.93811	3.20167	4.01167	4.50945	3.27772	2.25527	4.3071	3.65441	2.9266	4.8214	3.48774	1.69461	3.10216	5.06008	3.73138	3.41664
53	2	2.94988	4.48751	2.10963	2.89781	3.82123	2.71767	2.71767	3.00881	3.02735	2.88081	2.73159	2.96942	2.78533	2.91417	2.79882	2.46613	2.8535	2.82369	2.70243	2.70243	2.72509	4.79604	3.24254	4.99434	3.32397	3.07555	4.33922	3.57726	3.85982	5.10229	3.38863	5.21554	4.02938	3.20085	3.93658	4.58417	3.02612	2.64048	4.73239	4.29426	3.3626	4.96087	3.40471	1.70969	3.1949	5.05001	3.70708	3.73388
55	2	2.66745	4.31682	2.24797	2.80889	3.79204	2.3723	2.3723	2.64933	2.21661	2.83822	2.5682	2.39881	2.77354	2.65095	2.68034	2.47857	2.75166	2.63799	2.75205	2.79309	2.04139	4.68188	3.02725	4.88675	3.08231	3.27454	4.25103	3.61272	4.73616	4.85584	3.32191	5.20862	3.59557	2.97382	3.96371	4.59295	2.88423	2.9323	4.82087	3.82951	3.46464	4.961	3.2383	3.21345	3.07379	4.78361	3.39474	3.84973
56	1c	2.55023	4.39316	2.94201	2.7332	3.76081	2.40312	2.40312	2.32634	2.36361	2.79934	2.83885	2.62428	2.62428	2.96895	2.62941	2.26717	2.8704	2.35984	2.46687	2.46687	2.78032	4.72029	3.17389	5.14471	3.17241	3.25551	4.54879	3.57415	4.3965	5.10513	3.29078	5.38656	4.01997	3.1817	4.2281	4.82413	2.69285	3.09531	4.83777	4.13701	3.00475	4.94321	3.542	3.142	3.15776	4.87051	3.57494	4.07063
57	1c	2.69049	4.4255	2.71433	2.16376	3.88982	2.88214	2.92531	2.01842	2.63849	2.49206	2.90795	2.41747	2.96708	2.3686	2.82184	2.94621	2.81325	2.89542	2.81823	2.94101	2.84448	4.7877	3.25864	4.79886	3.44079	3.17153	4.15657	3.45548	4.04136	5.10379	3.41592	4.98156	4.00683	3.20839	4.15534	4.73018	2.96973	2.94621	4.48676	4.25532	3.41364	4.8731	3.37442	3.03842	3.21205	4.9049	3.57976	3.85239
58	1c	2.02531	4.48286	2.59218	2.82946	3.81345	2.95182	2.86717	2.52569	2.88687	1.88837	1.88837	2.65706	2.26324	2.46464	2.76193	2.92531	2.75778	2.48714	2.89014	2.56467	2.53339	4.78401	3.10755	4.91094	3.2092	3.1941	4.2857	3.47792	3.91599	4.98794	3.33566	5.18073	3.83301	3.18341	4.30977	4.85627	3.06077	3.17799	4.58189	4.00935	3.14239	4.89428	3.45029	3.12888	3.1656	4.61894	3.31048	3.67488
59	3	2.88385	4.37858	2.77863	2.3565	3.77612	2.84406	2.79216	2.25527	2.86253	2.72482	2.87823	2.83059	2.36361	2.87881	2.29078	2.57978	2.65514	2.24055	2.92583	2.36549	2.2878	4.72636	3.08618	4.58779	3.23985	2.94151	3.88278	3.54156	3.57693	5.1892	3.35751	5.13549	4.29304	3.09645	3.89935	4.41213	3.00372	2.58093	4.25894	4.46324	3.27447	5.04268	3.41913	1.70586	2.26304	4.87482	3.53555	4.04236
60	4	2.80192	4.39098	2.89487	2.49136	3.8214	2.17464	2.8486	2.55991	2.8379	2.77706	2.85934	2.27184	2.25527	2.78604	2.19033	2.96872	2.50106	2.89625	2.76418	2.1038	2.90499	4.7536	3.22457	4.63783	3.14711	3.06371	3.92395	3.38604	3.37582	4.94775	3.28511	5.45449	3.99587	3.11926	3.72174	4.38883	3.02551	2.85944	4.07291	4.00093	3.23477	4.90496	3.4125	2.33345	3.04689	5.26412	4.02356	3.51461
61	3	2.7216	4.35389	2.74312	2.71377	3.86678	2.81558	2.83569	2.71933	2.82217	2.8537	2.77996	2.86352	2.2656	2.87274	2.70672	2.20593	2.5977	2.91009	2.76492	2.95085	2.75587	4.72759	3.22763	4.80392	3.1878	3.11227	4.06844	3.42099	3.9541	5.00817	3.11378	4.65934	4.20721	3.11744	3.96332	4.52482	3.17435	3.14799	4.51774	3.49223	1.7767	4.88624	3.40381	2.9345	3.06302	5.00375	3.68985	3.43553
63	2	2.88794	3.99118	1.93809	1.93809	3.32272	1.87967	1.87967	1.87967	1.87967	1.87967	1.87967	1.87967	1.87967	1.87967	1.87967	1.87967	1.87967	1.87967	1.87967	1.87967	1.87967	4.29834	3.48456	5.08288	3.1936	3.09068	4.44481	4.07232	3.70824	5.33436	3.39036	5.76007	4.18237	3.53895	4.61521	5.0142	3.05231	3.23654	4.31311	4.78592	3.58394	5.16477	3.60407	3.19976	3.29159	5.26441	4.0407	4.14224
64	2	1.69897	4.24648	1.49136	2.91328	3.66692	2.61066	2.61066	1.83569	2.91381	2.39094	2.64836	2.87679	2.87795	3.00689	2.20412	2.95279	1.97313	2.44716	2.3784	2.3784	2.26717	4.5762	3.44397	4.7895	3.16679	3.01641	4.121	3.57628	4.20689	4.96222	3.25959	5.66844	3.89077	3.02459	4.15095	4.70746	3.12178	2.77159	4.71878	4.37627	3.601	5.00856	3.21392	2.91222	3.16005	5.32446	3.97098	3.70341
65	2	2.9525	4.4508	2.89891	2.61349	3.88838	2.77616	2.75166	2.83123	2.7574	2.9179	2.90472	2.83059	2.66621	2.91934	2.59577	2.90417	2.62531	2.58471	2.88762	2.74896	2.54716	4.76152	3.22806	4.71753	3.35857	3.15422	4.00167	3.6086	4.01116	4.91199	3.34064	5.35238	4.01225	3.06017	4.20601	4.58033	2.97313	2.96848	4.32342	4.10498	3.24699	4.69274	3.53538	2.98945	2.94547	5.08173	3.78273	3.39076
66	2	3.02619	4.51694	2.89498	2.7421	3.9681	2.66885	2.92778	2.92706	2.6603	2.90612	2.65398	2.65398	2.65398	2.88748	2.62201	2.72428	2.91628	2.9478	2.95456	2.69832	2.21573	4.83737	3.25983	4.62868	3.18412	3.03596	3.97133	3.57481	3.73375	4.87711	3.3091	5.21198	3.94752	3.13311	3.89113	4.44462	3.04376	2.29885	4.32289	4.25331	3.44295	4.7745	3.48137	2.94988	3.1089	4.95762	3.59576	3.64056
67	1c	2.12385	4.30481	2.80821	2.66023	3.75264	2.28027	2.6721	2.48216	2.57229	2.57978	2.58168	2.17754	2.17754	2.81124	2.76604	2.54777	2.43696	2.4105	2.40398	2.40398	2.76864	4.64677	3.22763	4.81099	3.35656	3.2584	4.18542	3.4079	3.96836	5.03442	3.35927	5.2188	4.00387	3.13119	4.2355	4.72228	2.95557	3.03322	4.69793	3.7387	3.031	4.82574	3.38532	3.19354	3.11932	5.06675	3.72322	3.63563
68	1c	2.70415	4.40631	2.75891	2.75891	3.84499	2.70372	2.83664	2.65482	2.58339	2.86923	2.4417	2.73852	2.7877	2.84757	2.5287	2.70714	1.99855	2.83144	2.75089	2.83123	2.53371	4.73994	3.01662	4.2278	2.8893	1.43136	3.62726	3.2762	3.26025	4.68359	2.25042	5.16397	3.5892	2.92665	3.82279	4.37243	2.03112	2.03112	3.956	4.13501	3.23249	4.65364	3.11327	1.92428	2.88062	4.78611	3.38763	3.41095
69	1c	2.24944	4.41406	2.3483	2.83822	3.79063	2.84365	2.6981	2.22011	2.987	2.44716	2.84525	2.11059	2.93247	2.88649	2.84819	2.93601	2.74819	2.56624	2.86747	2.86747	2.58771	4.70653	3.14176	4.60913	3.18672	3.05595	3.8939	3.46997	3.98011	5.03243	3.12516	5.04608	4.23538	3.22098	4.14894	4.6577	3.20249	2.84819	4.65559	4.03317	3.13593	4.9228	3.38045	3.07041	3.04755	4.82953	3.6128	3.99489
70	1c	2.91619	4.38774	1.8905	2.8099	3.87025	2.57113	2.50243	2.64048	2.91142	2.58282	2.58282	2.58282	2.89955	2.87099	2.80072	2.82151	2.80821	2.87852	2.55509	2.55509	2.61752	4.7359	3.28454	4.8839	3.2545	3.0693	4.236	3.57259	3.9984	5.12983	3.38979	4.3328	4.02014	3.17601	4.27077	4.67403	2.94919	3.05394	4.61599	4.20798	3.17012	4.88833	3.60249	1.60206	3.12749	4.96439	3.4493	3.92487
71	1c	2.79588	4.31465	3.07372	2.61331	3.81585	1.99564	1.99564	2.84323	2.43537	2.62152	2.19957	2.84921	2.81921	3.03782	2.83155	2.92117	2.7546	2.75815	2.80209	2.66652	2.81291	4.63429	3.20677	4.79521	3.15198	1.8399	4.18082	3.50857	4.04949	5.01552	3.13725	5.20082	4.02911	2.96038	4.18903	4.79161	2.95521	3.01745	4.5618	3.98854	3.16309	5.04379	3.27145	3.11517	3.17703	4.94702	3.59479	3.9662
72	1c	2.18225	4.22221	1.94589	1.94589	3.6532	1.50901	1.50901	1.50901	1.50901	1.50901	1.50901	1.50901	1.50901	1.50901	1.50901	1.50901	1.50901	1.50901	1.50901	1.50901	1.50901	4.56092	3.28277	5.14479	3.27133	3.21809	4.60156	3.72084	3.8451	5.27303	3.39704	5.41257	4.00467	3.24871	4.31575	4.86042	2.94349	3.17965	4.71775	4.73318	3.44843	5.08194	3.2833	2.12385	3.29215	5.08195	3.75104	4.33724
73	1a	2.47821	4.39806	2.92925	2.94498	3.89319	2.8014	2.68931	2.58827	2.74858	2.90309	2.93517	2.43933	2.85673	2.80346	2.76938	2.80618	2.69285	2.40739	2.81157	2.57287	2.45637	4.71356	3.30974	4.88411	3.24171	3.17231	4.18325	3.81757	4.08583	5.17931	3.17653	4.93597	4.20599	3.24494	4.19672	4.73267	3.00217	3.05767	4.66654	4.34267	3.41202	5.03424	3.48033	3.00732	3.16897	4.69237	3.41939	3.81704
74	1a	2.2014	4.31196	1.7231	1.7231	3.67071	1.52288	1.52288	1.52288	1.52288	1.52288	2.52244	2.52244	2.52244	2.79796	2.35411	2.54777	2.19866	1.36173	1.36173	1.36173	1.36173	4.60794	3.28937	5.00886	3.33701	3.20575	4.39829	3.86537	3.91114	5.26218	3.22804	5.33235	4.43865	3.25303	4.34935	4.74153	3.50069	3.02188	4.83647	4.35113	3.34889	5.04278	3.64442	3.28375	3.29955	4.95957	3.57383	3.67909
75	1a	2.91089	4.35562	2.86303	2.89708	3.82066	2.95497	2.16037	2.41664	2.89927	2.60745	2.93702	2.44716	2.44716	2.46015	2.81987	2.95928	2.78247	2.76042	2.92012	2.76716	2.91855	4.7144	3.06757	4.90586	3.10097	3.11269	4.25854	3.7821	3.80381	5.14457	3.34665	5.1767	4.1138	3.03556	4.24274	4.71801	3.15259	2.97918	4.4832	4.16411	3.29057	4.93693	3.35998	3.00173	3.22343	4.63922	3.3897	3.69618
76	1a	2.85814	4.40569	2.88818	2.58263	3.84666	2.89845	2.44638	2.64493	2.90472	2.95036	2.69197	2.56388	3.02181	2.39445	2.65321	2.8968	2.26951	2.91222	2.92737	2.45102	2.68305	4.75449	3.13489	4.98996	3.34117	3.23266	4.3381	3.80754	3.9214	5.15973	3.64424	5.53837	4.05689	3.10698	4.47279	4.89152	3.33965	3.11214	4.80526	4.47228	3.51726	4.92347	3.46255	3.3232	3.12271	4.89658	3.6055	4.27919
77	1a	2.80312	4.42005	2.85003	2.38561	3.87245	2.9066	2.72509	2.72835	2.57749	2.90714	2.94596	2.71433	2.71433	2.92221	2.63246	2.45484	2.89376	2.67117	2.89597	2.40909	2.8488	4.72631	3.23593	4.87892	3.27848	3.20099	4.21083	3.6565	4.28498	5.21623	3.17628	5.33513	4.19408	3.28266	4.48054	4.82	3.44167	3.15685	4.73749	4.47282	3.48469	4.95698	3.35784	3.09459	3.3694	5.01531	3.84781	3.91645
78	1a	1.92082	4.33025	1.92082	2.57113	3.80226	2.62531	2.62531	2.30103	2.47712	2.47712	2.65128	2.17609	2.74586	2.40993	2.40993	2.63043	2.48144	2.62737	2.62737	2.62737	1.83251	4.68588	3.12024	4.95832	3.17754	3.36374	4.35998	3.82074	4.02839	5.2361	3.30509	5.09773	4.25062	3.18714	4.40132	4.72267	3.44532	3.11249	4.65691	4.40241	3.43866	4.96106	3.36066	3.04844	3.28814	4.76549	3.68822	3.6507
79	1a	2.82995	4.33983	1.56585	2.72263	3.70196	2.83059	2.62428	2.50515	2.56229	2.22789	2.8893	2.76118	2.55267	2.86213	2.81157	2.86153	2.43775	2.69636	2.41664	2.41664	2.73878	4.60571	3.10198	4.84619	3.20136	2.96355	4.24648	3.58725	4.06213	5.12448	3.17869	5.25476	4.40939	3.19112	4.44773	4.66996	3.50108	3.16187	4.74554	4.33203	3.28149	4.97349	3.66591	3.28443	3.08884	4.67704	3.35901	3.813
80	1a	2.94963	4.38474	2.87487	2.58621	3.80127	2.87867	2.54962	2.27474	2.43337	2.89265	2.6835	2.8109	2.52827	2.37749	2.82369	2.86233	2.75051	2.76938	2.67256	2.66039	2.13883	4.70461	3.04584	4.75429	3.1186	3.00988	4.02449	3.57179	4.09798	5.14921	3.48775	5.24742	4.03226	3.0525	4.22828	4.72393	2.83506	2.95267	4.67549	4.55658	3.1839	5.0077	3.37891	1.32634	3.1049	4.70445	3.31076	4.18179
83	1a	2.54033	4.40139	1.82445	2.38322	3.87993	2.43616	2.43616	1.94939	2.21484	2.71489	2.88705	2.4624	2.67988	2.71933	2.81291	2.25648	2.11727	2.54158	2.02531	2.02531	2.40483	4.71338	3.24025	4.91226	3.2235	3.08314	4.27826	3.9075	3.8702	5.04403	3.2129	4.9027	3.8293	2.97782	4.22469	4.75246	3.17362	3.02418	4.60207	4.16891	3.20683	4.87264	3.47066	3.10806	3.02938	4.82799	3.49417	3.48098
84	1a	2.77085	4.42731	2.84572	2.76567	3.87708	2.3483	2.3483	2.88677	2.81157	2.90849	2.75613	2.82737	2.44352	2.8179	2.07188	2.85884	2.84011	2.91908	2.87852	2.90633	2.8488	4.7348	3.14145	4.82128	3.11314	3	4.09564	3.54442	3.74894	4.98818	2.25527	4.97332	3.92105	3.15181	4.19788	4.68295	3.09447	3.13925	4.70325	4.21973	3.28228	4.82837	3.38441	3.23096	3.17435	4.46129	3.39594	3.84823
85	1c	2.38688	4.4187	2.75143	2.43843	3.83547	2.74695	2.74695	2.67761	2.8855	2.69984	2.86141	2.53656	2.81664	2.90352	2.87518	2.61172	2.70226	2.64738	2.83569	2.41095	2.64771	4.7118	3.04415	4.81322	3.09014	3.00303	4.13675	3.38527	3.9787	4.93903	3.12921	5.041	3.65503	3.04532	4.19295	4.72764	3.08225	2.97243	4.45903	4.12613	3.16396	5.08993	3.45174	2.93349	3.22723	4.44336	3.02312	4.02687
86	1c	2.82164	4.43339	2.82651	2.76193	3.87856	2.90973	2.90973	2.71349	2.80855	2.50277	2.82102	1.60566	2.91434	2.8907	2.799	2.60206	2.98752	2.86193	2.80026	2.81624	2.68886	4.75041	3.10106	4.86014	3.22479	3.06271	4.14991	3.63679	3.99461	5.06421	3.48686	5.42973	4.26261	3.19061	4.08614	4.72315	3.01368	3.02008	4.61152	4.10223	3.50461	5.03188	3.46613	2.4629	3.20898	4.86726	3.59382	3.90045
87	1c	2.88734	4.39093	2.9196	2.93601	3.84827	2.54407	2.83378	2.39182	2.33945	2.66745	2.86629	2.5397	2.81757	2.49554	2.49554	2.95617	2.68305	2.86273	2.59106	2.59106	2.87795	4.66916	3.22827	4.97695	3.3217	3.09482	4.32884	3.59249	4.01947	4.98259	3.29863	5.54722	4.2715	3.13714	4.25415	4.8766	1.6902	3.2335	4.79333	4.02604	3.12156	5.26487	3.5393	3.44855	3.36586	4.9378	3.63833	3.87347
88	4	2.4621	4.50255	2.96614	2.76343	3.9232	2.74726	2.74726	2.78876	2.73544	2.96614	2.68431	2.81438	2.8284	2.96717	2.81037	2.82845	2.73024	2.47509	2.94802	2.74601	2.88919	4.81572	3.18203	4.75937	3.10545	3.13513	4.17536	3.46953	3.49592	4.98717	3.06781	4.87571	4.01672	3.18355	3.90537	4.4362	3.25188	2.68215	4.27751	3.64357	3.29181	4.89943	3.53064	2.96708	3.1245	5.03184	3.71018	3.67108
89	4	2.90009	4.43639	2.88252	1.72564	3.84312	2.45561	2.91275	2.51455	2.90227	2.22401	2.83251	2.33546	2.87274	2.5172	2.28443	2.24674	2.80754	2.75511	2.7839	2.26245	2.09342	4.71481	3.17231	4.56503	3.18578	1.29478	3.90597	3.52765	3.82496	5.18309	3.16594	5.30901	4.41312	3.14749	4.07362	4.51789	3.05918	2.9425	4.69625	4.62413	3.44193	4.81163	3.58172	3.3912	3.20303	5.10941	3.64517	4.0535
90	3	3	4.52656	2.66892	2.91566	3.93735	2.70027	2.70027	2.93584	2.81717	2.81717	2.81717	2.97433	2.9196	2.74772	2.98525	2.9682	3.01242	2.95012	2.9429	2.94773	2.7796	4.83382	3.04454	4.69187	3.1941	3.23121	3.94021	3.31127	3.78503	4.90085	1.13033	5.10383	3.98487	3.13059	3.96795	4.51928	3.03342	2.9663	4.48532	4.20643	3.12254	4.84671	3.55287	2.95976	2.99717	4.63817	3.38161	3.62701
91	3	2.83654	4.58446	2.74974	2.83225	4.00097	2.61822	2.61822	2.78873	2.72496	3.03197	3.03003	2.70689	2.84993	2.9428	2.85199	2.7391	2.95192	2.76612	2.93349	2.87005	2.65128	4.88801	3.00711	4.56174	3.08884	3.27184	3.88408	3.53366	3.3453	5.03657	3.44044	5.25492	4.10198	3.01536	3.91541	4.4147	0.910777	0.910777	4.27635	4.30347	3.48508	4.82993	3.40421	3.17522	3.28172	5.11854	3.84033	3.82298
92	3	2.88888	4.45279	2.28556	2.28556	3.91926	2.49923	2.88157	2.5487	2.90741	2.91328	2.92462	2.92531	2.95073	2.9345	2.81602	2.7574	2.5566	2.3611	2.53275	2.53275	2.86658	4.7511	3.1896	4.96044	3.20358	3.41072	4.28886	3.48161	3.81748	5.03923	1.89763	5.33285	4.27196	3.38027	4.07066	4.70841	3.18568	3.14395	4.73989	4.7213	3.40441	4.8387	3.91128	3.39811	2.97635	5.02427	3.66274	3.92824
93	3	2.77466	4.36462	2.70565	2.71293	3.82771	2.50678	2.80652	2.71496	2.46835	1.94448	2.63313	2.44209	2.82135	2.30856	2.57229	2.03476	2.11059	2.28668	1.89209	2.60206	2.05308	4.68731	3.12205	4.69038	3.18759	3.0306	4.05582	3.49382	3.6146	4.9642	3.45743	4.98384	3.91344	3.03809	3.93459	4.51193	1.28524	1.28524	4.29896	4.11062	3.15987	4.87939	3.26752	3.06221	3.03902	4.7172	3.3061	3.68269
95	3	2.95247	4.4797	2.74115	2.8308	3.93683	2.67191	2.83923	2.4609	2.60206	2.60206	2.84618	2.63094	2.9619	3.01912	2.70529	2.64073	2.59586	2.89634	2.51654	2.76839	2.89432	4.7896	1.97247	4.77315	3.19879	3.10551	4.10295	3.48556	3.74629	5.00868	3.07954	5.06679	4.08923	3.18036	4.06514	4.6045	1.56484	3.07954	4.47739	4.056	3.48202	4.76495	3.46802	3.32346	3.16584	4.68916	3.37865	3.84533
96	4	2.95109	4.44555	2.83187	2.75089	3.77775	2.85733	2.1271	2.42488	2.4523	2.26776	2.7808	2.66714	2.79865	2.72304	2.3865	2.85034	2.89265	2.59988	2.68753	2.57711	2.44716	4.74417	3.02776	5.06087	3.26881	3.27593	4.37886	3.57885	3.5619	5.0671	2.96284	5.27526	3.86862	3.06825	3.97136	4.69242	2.91399	3.10517	4.54385	4.33499	3.40187	4.92049	3.28937	3.09925	3.07846	4.78519	3.34786	3.75024
97	4	2.84386	4.3076	2.22401	2.63077	3.79011	2.86183	2.8879	2.72346	2.85126	2.53782	2.37749	2.52763	2.72997	2.79692	2.80346	2.46761	2.7255	2.81191	2.47712	2.03342	2.46389	4.65187	3.28488	4.90038	3.27562	3.42597	4.18879	3.42779	3.85481	5.09276	3.25681	5.23792	4.2314	3.13285	3.98705	4.59873	3.13242	2.35025	4.70655	3.95747	1.39794	4.98129	3.69934	2.75205	3.12605	5.09107	3.73166	3.32705
98	4	2.78462	4.32618	2.43616	2.78032	3.74107	2.78675	2.41996	2.39445	2.62256	2.8109	2.36078	2.83822	2.8109	2.31387	2.76118	2.72754	2.71767	2.64048	2.71684	2.86923	2.04532	4.63138	3.06806	4.901	3.31439	3.19201	4.22663	3.65194	3.80025	5.02359	3.02979	4.93022	3.89804	3.15897	4.16487	4.71732	3.04844	2.98655	4.45548	3.80139	3.12694	4.88568	3.33633	1.74299	3.05633	3.48352	3.09552	3.60201
99	4	2.40483	4.35655	2.20683	2.8651	3.82525	2.75587	2.89653	2.5172	2.59106	2.59106	2.41162	2.31175	2.66087	2.65706	1.82607	2.63043	2.36922	2.33041	2.72754	2.5977	2.11059	4.63913	3.06521	4.99745	3.25786	3.01682	4.2796	3.53173	3.97395	5.1516	3.26093	5.2576	3.99043	3.27077	4.24425	4.77975	3.00087	3	4.5873	4.59798	3.27169	4.94928	3.55328	3.21245	3.08296	4.64604	3.41395	4.08354
100	4	2.95036	4.44843	2.27843	2.83711	3.91305	2.86786	2.70558	2.50617	2.89763	2.87636	2.65031	2.94064	2.72469	2.69417	2.78176	2.66219	2.92117	2.92402	2.6721	2.87001	2.44012	4.73311	3.28202	4.54294	3.26604	3.08636	3.80588	3.52558	3.54334	4.90753	3.44623	5.50305	4.27107	3.28392	3.92498	4.38107	3.2335	2.9722	4.2576	3.91657	1.65733	4.71554	3.37037	1.78355	2.86864	5.32674	4.02135	3.40663
101	4	2.97053	4.46287	2.542	2.90309	3.8911	2.44457	2.44457	2.55053	2.86717	2.32377	2.64279	2.71684	2.85697	2.66238	2.90309	2.78835	2.89284	2.49241	2.31649	2.77122	2.92925	4.77224	3.26083	4.72826	3.0472	2.8655	3.99919	3.45786	3.76975	4.89536	3.25479	4.94771	3.88933	3.28825	3.98462	4.53381	2.96708	3.0617	4.47982	3.27176	2.22185	4.83376	3.27076	2.24551	3.22694	5.01304	3.45029	3.90522
103	4	2.75435	2.75435	2.75435	2.75435	2.75435	2.75435	2.75435	2.75435	2.75435	2.75435	2.75435	2.75435	2.75435	2.75435	2.75435	2.75435	2.75435	2.75435	2.7364	2.7364	2.7364	2.70757	3.51289	5.39206	3.37273	3.58094	4.83035	4.07967	3.51591	5.4443	3.4729	5.43814	4.14167	3.49715	4.57284	5.0165	3.33031	3.2833	4.08541	3.60999	3.72074	5.47345	3.54361	0.636822	3.6461	5.06585	3.79413	4.01999
104	4	2.75952	4.38071	2.75986	2.4945	3.81583	2.92583	2.92221	2.11059	2.84798	2.93298	2.72564	2.61805	2.85733	2.92195	2.87303	2.84942	2.91169	2.79169	2.83632	2.8072	2.57634	4.69781	2.72428	4.70925	3.06811	1.81823	4.00718	3.59057	3.55881	5.11497	3.03369	5.34683	4.12603	3.05706	3.90809	4.43114	3.00475	2.88762	4.13104	4.434	3.52022	5.05839	3.49337	2.93952	3.18024	5.01712	3.66055	4.05277
105	2	2.77761	4.41345	2.89098	2.50072	3.86168	2.85643	2.7808	2.55901	2.91709	2.81677	2.85612	2.60799	2.42878	2.91275	2.88902	2.5397	2.85528	2.89982	2.77397	2.92169	2.89376	4.78142	3.12867	4.79596	3.37555	3.27875	4.12637	3.56495	3.76379	5.05452	3.08861	5.06781	4.06278	3.23283	3.93327	4.50079	1.90925	2.72673	4.4386	4.19468	3.49679	4.95336	3.36689	1.57113	3.18317	4.95449	3.64493	3.51868
106	4	2.87651	4.3666	2.95182	2.87852	3.83167	2.79239	2.85309	2.53845	2.79099	2.79099	2.8109	2.37199	2.92221	2.86273	2.89154	2.81757	2.49877	2.36736	2.8893	2.87795	2.35025	4.70507	3.165	4.84982	3.40742	1.98318	4.20883	3.67849	4.16688	5.18867	3.47616	5.28493	4.33173	3.16643	4.04567	4.61051	3.25503	2.90009	4.604	4.308	3.44758	5.06624	3.57784	1.68842	3.15549	5.01914	3.6265	3.86703
107	3	2.80629	4.41887	2.84386	2.58636	3.84582	2.46835	2.46835	2.82112	2.7849	2.83797	2.82814	2.36586	2.36586	2.59329	2.85733	2.79099	2.87122	2.85512	2.8348	2.2572	2.70955	4.72231	3.14829	4.68989	3.09807	2.89432	3.9938	3.37236	4.22255	4.88756	3.26482	4.84991	3.56927	2.8789	3.98752	4.57627	3.01536	2.99826	4.53979	4.06442	2.94621	4.95137	3.12352	2.89982	3.15407	4.88666	3.58227	3.59257
108	3	2.09192	4.4844	2.88138	2.85753	3.89236	2.85199	2.78355	2.46449	2.69496	2.85588	2.76208	2.6852	2.87679	2.9284	2.39129	2.7116	2.83986	2.90227	2.76626	2.92012	2.52956	4.78562	3.10608	4.58848	3.17551	2.11948	3.83328	3.52222	3.99564	5.02671	3.40346	4.90104	4.15468	3.26784	3.94187	4.4498	3.44793	3.04922	4.49273	4.12899	3.27173	4.92425	3.48629	3.09552	3.36211	4.75487	3.49746	3.68169
109	3	2.96213	4.50342	2.88555	2.61087	3.94152	2.98811	2.84183	2.6852	2.93989	2.95463	2.7623	2.5768	2.8508	2.92304	2.51961	2.86829	2.95799	2.90956	2.90291	2.78533	2.93374	4.81413	3.06471	4.66866	3.03556	3.20629	3.99191	3.35717	3.97789	4.92825	3.30052	5.00235	3.99818	3.20453	3.91832	4.49148	3.01912	3.09043	4.43289	4.26111	3.52917	4.6761	3.62003	2.87679	3.22376	4.95683	3.52619	3.077
110	3	2.72889	4.41049	2.75307	2.734	3.88958	2.62839	2.96895	2.77597	2.88677	2.87235	2.91514	2.35889	2.88611	2.64591	2.88167	2.79565	2.91855	2.68842	2.85824	2.3032	2.76293	4.72417	3.07416	4.78147	3.32879	2.02119	4.04188	3.54446	4.08037	5.09005	3.61878	5.1047	3.9562	3.33325	3.9908	4.57031	3.40739	2.57519	4.39772	4.43714	3.24403	5.01897	3.47441	3.05038	3.20759	5.05541	3.66792	4.1061
111	2	2.10585	4.44843	2.76005	2.60924	3.88727	2.87361	2.3457	1.8879	2.87274	2.5101	2.65801	2.45637	2.70729	2.5608	2.85612	2.77085	2.54562	2.89873	2.67669	2.91751	2.65992	4.7541	3.19689	4.90136	3.10426	2.97174	4.19039	3.75044	3.65665	5.1247	3.21094	5.10652	4.1097	2.97035	4.02491	4.69202	3.1758	2.95392	4.23549	4.23059	3.46005	4.90002	3.43286	1.86332	3.1681	4.96443	3.51478	3.75074
112	2	2.89459	4.41765	2.38407	2.59616	3.86083	2.75891	2.9045	2.7457	2.67943	2.45637	2.76343	2.72803	2.72803	2.69671	2.85552	2.7485	2.87483	2.545	2.8284	2.50705	2.51488	4.74937	3.16328	4.71277	3.24341	3.12238	4.03823	3.48843	3.82875	4.77264	3.36903	5.11241	3.64849	3.1419	4.06434	4.62848	2.96973	3.07115	4.58984	3.80721	3.09447	4.86896	3.66323	3.08778	3.11305	5.00945	3.70334	3.39785
113	2	2.02413	4.39365	2.78211	2.77104	3.80167	2.58263	2.58263	2.79934	2.63924	2.95219	2.71181	2.83251	2.79187	2.79192	2.84927	2.61305	2.81921	2.6017	2.71705	2.54241	2.74403	4.66905	3.21954	4.87325	3.29683	3.05038	4.2725	3.51453	3.59611	4.90189	3.2235	5.05585	3.79708	3.00966	4.03785	4.55597	3.01953	2.993	4.40099	3.59088	3.06645	5.07442	3.17212	3.04297	3.15361	5.02389	3.67001	3.60838
114	2	2.37918	4.27485	2.00432	2.00432	3.71866	1.56484	1.56484	1.56484	1.74819	1.74819	1.74819	1.74819	1.74819	1.74819	1.74819	1.74819	1.74819	2.52634	2.52634	2.52634	2.52634	4.63811	3.25569	5.00284	3.36836	3.25883	4.43376	3.47869	4.30507	5.08548	3.14445	5.19212	4.19235	3.10286	3.8924	4.70254	2.36895	3.22806	4.8563	4.27432	3.38906	4.93228	3.2878	3.05057	3.10204	4.88191	3.62569	3.852
115	2	2.52608	4.4715	2.95207	2.82789	3.91543	2.70608	2.23867	2.56277	2.58461	2.74429	2.87852	2.64048	2.89335	2.51081	2.51081	2.92311	2.75435	2.71559	2.84042	2.73448	2.87318	4.77977	3.23452	4.72581	3.22958	3.00689	4.01833	3.37101	3.9241	4.86153	1.6902	5.35116	3.67625	3.1403	3.94146	4.60191	3.06707	3.02721	4.51942	4.08433	3.26055	4.8052	3.18384	1.74233	3.23805	4.90052	3.5396	3.72165
116	1c	2.79536	4.39	2.97004	2.90973	3.85507	2.88181	2.8264	1.8451	2.89561	2.89927	2.90508	2.41246	2.81447	2.91505	2.87371	2.74036	2.8863	2.78533	2.94776	2.80437	2.83037	4.72473	3.08027	4.73553	3.1769	3.12385	4.09992	3.40077	3.77587	4.95134	3.43377	5.51712	3.9396	3.03286	4.00915	4.5761	3.20167	3.05729	4.64169	4.21399	3.23763	4.89063	3.16724	3.13066	3.11967	4.86521	3.5883	3.8362
117	1a	2.81743	4.46108	2.70778	2.9491	3.96927	2.76585	2.76585	2.67779	2.95194	2.59742	2.59742	2.79414	2.82282	2.96602	2.83426	2.91421	2.68341	2.47965	2.43986	2.43986	2.94866	4.7917	3.14659	4.68621	3.29634	3.10072	4.05726	3.73706	3.85535	4.99199	3.01515	4.61698	3.87318	3.03769	4.2844	4.6137	3.12434	3.03423	4.5383	4.01315	3.17955	4.63256	3.24296	3.15259	3.04708	4.6973	3.477	3.94481
118	1c	3.01157	4.41568	2.83822	2.86165	3.86979	2.49693	2.49693	2.80312	2.79099	2.84716	2.95036	2.4537	2.4537	2.36983	2.83995	2.79146	2.85628	2.88846	2.83102	2.89735	2.72284	4.73882	3.10432	4.80186	3.07912	3.0809	4.17089	3.38868	3.87131	4.99795	3.53732	5.0654	3.99109	3.20003	4.22165	4.74911	3.01578	3.01284	4.51994	3.98258	3.28791	4.72097	3.31499	3.17114	3.14613	4.63129	3.28953	3.77745
119	2	2.84621	4.32551	2.75358	2.68365	3.76542	2.22011	2.67339	2.82102	2.63615	2.79134	2.35603	2.60557	2.60557	2.87723	2.70005	2.63397	2.82624	2.02257	2.72876	2.38081	2.85248	4.69521	3.18658	4.61151	3.1991	3.08805	3.94866	3.5971	3.59129	5.02778	3.27149	4.87273	4.25292	3.10037	3.93648	4.37925	3.11782	2.8791	4.1223	4.12443	1.6902	4.92267	3.35167	1.39504	3.1442	4.89832	3.64038	3.65973
120	4	2.18089	4.46084	2.77634	2.68975	3.92584	2.5195	2.93769	2.70049	2.58546	2.89182	2.91873	2.94126	2.92493	2.9058	2.6637	2.86599	2.97104	2.89042	2.94817	2.53466	2.23805	4.77216	3.24517	4.5258	3.11915	1.61278	3.82515	3.3014	3.19249	4.896	3.24674	5.29762	3.90893	1.86923	3.87393	4.32247	2.97818	2.89293	4.01601	4.28405	3.33871	4.77585	3.28948	1.95785	2.52763	5.27357	3.91895	3.74932
121	2	2.87239	4.4598	2.86094	2.94878	3.92762	2.77452	2.77452	2.65089	2.76507	2.95923	2.82151	2.76133	2.76133	2.77397	2.74468	2.8451	2.69086	2.81905	2.65466	2.87881	2.92307	4.77987	3.04139	4.37021	2.99616	3.05077	3.72243	3.32059	3.45001	5.03332	3.25804	4.88674	4.28694	3.11249	3.92915	4.40972	2.95569	2.95318	4.35153	3.79768	1.59988	4.73678	3.73317	1.57596	3.15987	4.91759	3.48363	3.41464
123	2	2.85406	4.34978	2.7674	2.88309	3.8374	2.62805	2.71054	2.90889	2.79565	2.7478	2.8537	2.72057	2.85187	2.58995	2.64616	2.79116	2.57864	2.50515	2.77646	2.79704	2.25648	4.68525	2.99255	4.57783	0.91833	3.02837	3.92681	3.44174	3.40756	4.92035	3.09494	5.16476	3.96197	3.09587	3.79687	4.49508	2.94337	2.79169	4.17168	4.49893	2.99123	4.96706	3.45056	3.00775	3.21201	4.88333	3.47182	3.53068
124	2	2.33345	4.39945	2.44767	2.44767	3.75084	2.47494	2.47494	2.76393	2.84973	2.82217	2.4014	2.69592	2.75967	2.59402	2.72469	2.77743	2.7348	2.76938	2.30642	2.30642	2.45255	4.66948	3.30326	4.70231	3.21906	3.05038	4.01942	3.67351	4.38915	4.99422	3.30778	5.17061	4.21618	3.10471	4.19261	4.65317	0.723104	3.09061	4.66575	3.85509	1.8657	4.95091	3.37424	3.05057	3.16621	5.11996	3.84914	3.65418
125	2	2.81157	4.41056	2.32531	2.94448	3.8159	2.79934	2.90291	2.48382	2.39358	3.0026	2.54033	2.61805	2.61805	2.74115	2.74115	2.65273	2.51587	2.71265	2.89404	2.95085	2.88024	4.7507	3.11539	4.85022	3.31351	3.06371	4.20203	3.60846	4.2603	5.09605	3.23935	5.30811	4.19372	3.26703	4.12943	4.72987	1.56314	2.96895	4.70655	4.09875	3.34635	4.90315	3.44083	3.16212	3.17826	5.05208	3.74489	3.79962
126	1c	2.81046	4.4149	2.88385	2.84654	3.77116	2.8539	2.61278	2.80686	2.73977	2.79414	2.58799	2.60278	2.77159	2.52375	2.52375	2.89432	2.76592	2.81358	2.2418	2.77379	2.84973	4.70328	3.23974	4.68371	3.09663	3.05843	3.93849	3.57573	4.03847	4.75491	1.84011	4.76371	3.98089	2.99034	4.20599	4.70444	2.90309	3.07016	4.64472	3.72304	2.86034	4.60131	3.5178	1.74149	3.1372	4.87407	3.40312	3.6039
127	1c	2.61658	4.40594	2.81157	2.84551	3.82266	2.97359	2.75333	2.42447	1.7344	2.83251	2.78699	2.78118	2.86243	2.83569	2.91076	2.69226	2.10037	2.90037	2.40993	2.80072	2.69984	4.69595	3.17949	4.8134	3.1925	3.06239	4.13029	3.57702	3.9687	4.92032	3.15014	5.32327	3.66645	2.90902	4.18852	4.693	3.32654	2.96126	4.54698	3.92914	3.47972	4.97184	3.53702	3.0406	3.229	4.81581	3.4124	3.10619
128	1c	2.81704	4.36691	2.44248	2.7964	3.83149	2.64444	2.73878	2.54345	2.76318	2.85597	2.70693	2.61013	2.61013	2.83711	2.5795	2.79882	2.64518	2.83632	2.80618	2.73159	2.29885	4.69293	3.12543	4.66463	3.09255	1.82715	3.96909	3.51068	3.4318	5.15026	3.10312	5.26564	4.18823	3.22912	3.9788	4.58362	3.26031	2.79344	4.32172	4.44956	3.24883	5.06452	3.42557	2.37767	3.28358	4.86621	3.63407	4.02826
129	1c	2.88196	4.33118	1.35356	1.35356	3.7257	1.36442	1.36442	1.36442	1.36442	1.36442	1.36442	2.77452	2.77452	2.8739	1.90848	2.07188	1.27875	2.3032	2.3032	2.3032	2.16137	4.63042	3.2349	5.0633	3.33471	3.32296	4.43863	3.56929	4.05367	5.27261	3.43652	4.70374	4.33969	3.26513	4.19541	4.78024	3.01284	3.0709	4.84824	4.30613	3.04875	5.04	3.50126	3.15544	3.22994	4.86305	3.52343	3.99402
130	1c	2.76864	4.36974	1.99344	2.36549	3.81468	2.38561	2.38561	2.14301	2.04139	2.04139	2.04139	2.26717	2.31387	1.97313	2.77379	2.21484	2.4624	1.96848	2.68753	2.97174	2.64246	4.61967	3.16953	5.08532	3.22866	3.17198	4.51344	3.63159	4.37931	5.20264	3.58044	5.25953	4.13235	3.20855	4.42995	4.90895	2.94448	3.07078	4.81489	4.41047	3.53661	4.96868	3.54596	3.11694	3.27385	4.90011	3.61432	3.74624
131	1a	2.63977	4.43847	2.67233	2.77217	3.93357	2.41996	2.93639	2.54116	2.28405	2.8657	2.81921	2.84921	2.88138	2.47019	2.85248	2.94432	2.72977	2.89293	2.88167	2.89459	2.32222	4.73008	3.17855	4.87551	3.26308	3.05652	4.21322	3.65832	4.08924	5.12633	3.26639	5.0102	4.16184	3.14619	4.27998	4.73813	1.74261	3.13226	4.52633	4.40537	3.7439	4.84564	3.1806	3.07882	3.10746	4.59976	3.3486	4.06898
132	1a	2.72181	4.32733	2.89653	0.477121	3.82425	2.4133	2.4133	2.60959	3.05881	2.95036	2.29447	2.58659	2.49831	2.41162	2.41162	2.94694	2.54158	1.88081	2.84696	2.63749	0.778151	4.62248	3.20426	4.95112	3.16155	3.28375	4.35504	3.70418	4.09151	5.16313	3.15002	5.08709	4.22675	3.08178	4.38975	4.73424	3.33686	3.04857	4.70294	4.27106	3.2678	5.08567	3.35497	2.95497	3.27566	4.87365	3.61255	3.77721
133	1a	2.34044	4.34524	2.86094	2.41664	3.73625	2.29336	2.29336	1.79934	2.91619	2.43537	2.71181	2.70157	2.70157	2.82963	2.48216	2.24551	2.18327	2.49831	2.75358	2.77597	2.51455	4.64208	3.15547	4.92567	3.30796	2.99564	4.22234	3.72267	3.92192	5.14251	3.35286	5.23784	4.01365	2.93467	4.33552	4.79389	3.21219	3.13072	4.54175	4.39909	3.13215	5.02752	3.46648	3.25237	3.17797	4.72917	3.44429	3.83102
134	1a	1.7231	4.36156	2.72181	2.65992	3.79812	2.39967	2.69461	2.43457	2.62221	2.70927	2.70927	2.58433	2.62014	2.74663	2.46982	2.35984	2.83632	2.81224	2.56467	2.56467	0.30103	4.64567	3.15371	4.95103	3.32977	3.11661	4.42696	3.89937	4.05618	5.2187	3.21617	5.27535	4.17773	3.05956	4.51963	4.81944	3.36143	3.14245	4.72516	4.67098	3.55255	4.92031	3.53486	3.29226	3.28892	4.92579	3.66179	4.1834
135	1a	2.80618	4.32291	2.68529	2.51521	3.71313	2.52244	2.52244	2.57864	2.83155	2.88366	2.37107	2.81425	2.80889	2.76268	2.24797	2.84942	2.5611	2.40312	2.37291	2.37291	2.40654	4.56537	3.21502	4.73082	3.27227	2.93651	4.15178	3.79109	3.89454	5.12133	3.259	5.34401	4.38421	3.1467	4.26757	4.66029	3.21414	1.84613	4.55104	4.35412	3.10089	4.94172	3.8447	2.81023	3.28339	4.98103	3.58047	4.02963
136	1a	2.273	4.326	2.26616	2.82866	3.7057	2.64048	2.80889	2.59988	2.5092	2.73878	2.52375	2.53275	2.82413	2.51983	2.44871	2.8651	2.59988	2.22272	2.34439	2.3032	2.85065	4.64872	2.93852	4.77103	3.27807	3.13919	4.11282	3.59032	3.98807	5.20137	3.2833	5.05933	4.32404	3.32955	4.47025	4.60795	3.52362	3.12074	4.5954	4.28842	0.756962	5.01256	3.54382	1.70899	3.263	4.83318	3.55121	3.45332
137	1a	2.24055	4.28654	1.86671	2.51917	3.72539	2.38021	2.38021	2.56937	2.77012	2.39794	2.90091	2.73957	2.83315	2.86923	2.47276	2.53275	2.10037	2.78675	2.47857	2.47857	2.07188	4.60257	3.20466	4.91754	3.15055	3.08955	4.36271	3.76713	3.99707	5.07614	3.14527	5.09821	4.11213	3.19098	4.54626	4.74667	3.23134	3.01051	4.56464	3.98549	3.2129	4.7855	3.41929	3.02222	2.96265	4.61336	3.30553	3.35462
138	1a	2.78533	4.396	2.52892	2.92117	3.80378	2.83696	2.70415	2.56467	2.59273	2.66932	2.38471	2.72997	2.716	2.85065	2.68753	1.88081	2.42975	2.76193	2.92634	2.62839	2.97818	4.68344	1.54935	4.83273	3.3578	3.0709	4.15566	3.93377	4.21745	5.1248	3.14278	5.11414	4.18567	3.09864	4.32517	4.7744	3.05308	3.10026	4.82706	4.27169	3.46371	4.9288	3.4342	2.95134	3.17754	4.49076	3.2779	3.78904
139	1a	2.71223	4.39962	2.90255	2.73038	3.78291	2.43457	2.79727	1.81734	2.67394	2.92788	2.86153	2.66652	2.82963	2.5092	2.50447	2.2266	2.96708	2.41162	2.89376	2.65031	2.29226	4.70536	3.37227	5.0315	3.55699	3.1417	4.39008	3.88787	4.07969	5.10564	3.30771	5.12002	4.07072	3.12635	4.11677	4.70436	2.87332	3.15137	4.5379	4.30397	3.31855	5.1243	3.19451	3.08063	3.28708	5.05207	3.76127	3.7674
140	1a	2.94349	4.32567	2.04866	2.04866	3.76014	2.74429	2.80003	2.7007	2.7007	2.8451	2.5832	2.5832	2.5832	2.38202	2.38202	2.53656	2.53656	1.77085	1.77085	1.77085	2.54158	4.66592	3.21748	5.06636	3.22861	3.33469	4.53351	3.83072	4.0875	5.15767	3.23679	5.02578	4.06459	3.23593	4.29038	4.79759	3.29181	2.93785	4.69816	4.41277	3.25316	4.92811	3.49161	3.20502	3.07809	4.82117	3.59023	3.85339
141	1a	2.56229	4.29009	2.25042	2.72632	3.7355	1.66812	1.66812	1.89487	2.29003	2.64836	2.58883	2.36549	2.3075	2.53148	2.24674	2.6902	2.6149	2.75128	2.55388	2.04139	2.43775	4.60604	3.35803	4.93038	3.13513	3.02653	4.34741	3.63873	4.30607	5.07047	3.35768	5.23251	3.90023	3.13046	4.06844	4.7053	2.93551	2.94939	4.81916	4.46409	3.28858	4.93279	3.21952	3.30899	3.29863	4.81235	3.45905	4.02164
143	1c	2.95923	4.42853	2.66464	2.82914	3.89063	2.90227	2.86392	2.34044	2.91204	2.84386	2.87737	2.86421	2.44948	2.70265	2.64797	2.56348	2.42406	2.89228	2.76042	2.82866	2.72016	4.75109	3.17007	4.80219	3.0465	3.14907	4.22469	3.64299	4.00999	5.00906	3.28758	5.14429	3.71091	3.0406	4.12611	4.72434	3.09061	2.99826	4.51255	4.23968	3.13226	4.81481	3.23435	3.20294	2.89818	4.63449	3.26689	3.91373
144	1c	2.94101	4.38321	1.31326	2.61066	3.80904	3.00173	2.60206	2.36361	2.41246	2.93298	2.61172	2.70714	2.993	2.85974	2.76753	2.67117	1.84198	2.96379	2.37658	2.92993	1.6721	4.6676	3.14239	4.92759	3.26	3.23942	4.24664	3.44948	4.06103	5.13676	3.42667	5.11336	4.23254	3.14421	4.05676	4.67649	3.25139	2.93551	4.83808	4.36258	3.15137	5.05956	3.64396	3.18543	3.27845	4.74476	3.4741	4.07491
145	4	2.91318	4.49215	2.86996	2.93844	3.92108	2.95904	2.80523	2.73846	2.8704	2.76462	2.77276	2.7246	2.81391	2.92106	2.81064	2.89321	2.65686	2.74974	2.93852	2.74523	2.95722	4.77212	3.21731	4.48603	3.03403	1.83251	3.66335	3.34019	3.47238	4.78464	3.3294	4.82895	4.15279	3.14922	3.73659	4.29894	2.8488	2	4.18463	3.69159	3.10958	4.71732	3.76305	2.10295	2.10295	5.02454	3.77701	3.00454
146	3	2.72071	4.47808	2.83506	2.83506	3.9604	2.70114	2.79081	2.73878	3.11171	3.01592	3.03362	2.68184	2.9174	3.07078	2.99211	2.74325	2.68901	2.60504	3.02325	2.5966	3.02857	4.80003	3.15806	4.7842	3.37171	3.19414	4.13051	3.60133	3.96078	4.89989	3.25164	4.90017	3.68994	3.11633	3.90001	4.52248	2.98498	2.93044	4.38887	3.94504	3.07262	4.77979	3.19387	0.801632	3.08126	4.78569	3.38194	3.34694
147	3	3.03003	4.48507	2.94089	2.80243	3.80921	2.87679	2.49499	2.65514	2.91022	2.9594	2.94537	2.83935	2.64048	2.75465	2.83474	2.76223	2.7747	2.854	2.59129	2.59129	2.85748	4.80345	3.2014	4.20434	3.23641	2.3032	3.55129	3.32692	3.50431	4.91008	1.91645	5.27604	4.02464	3.02558	3.71727	4.30828	3.36642	2.81425	4.26356	4.17065	0.535113	4.95964	3.32899	2.11948	3.14447	5.17564	3.75942	3.70075
148	3	2.60097	4.34138	2.75834	2.41386	3.79469	2.57113	2.57113	2.55811	2.6322	2.38976	2.38976	2.88649	2.7342	2.5614	2.60853	2.74292	2.69285	2.97197	2.87852	2.32291	2.58035	4.63972	3.14354	4.77348	3.17935	2.83885	4.10166	3.36876	3.5893	5.0416	3.24687	5.14536	3.99378	3.00892	3.89292	4.49755	2.96363	2.89946	4.20012	3.74441	3.00718	4.98128	3.56582	1.96497	3.12662	4.96576	3.61844	3.7004
149	3	2.78075	4.45037	2.92552	2.8293	3.89778	2.90515	2.90655	2.92355	2.94861	2.88451	2.549	2.94998	2.65992	2.80186	2.69123	2.77554	2.75982	2.57449	2.81624	2.83835	2.69373	4.78209	3.00988	4.23764	2.89098	2.26007	3.55616	3.24643	3.19169	4.77585	3.16524	5.31523	3.6026	2.93571	3.75222	4.31628	1.64062	2.26951	3.95737	4.2284	2.90849	4.98722	3.25497	1.90173	3.13757	4.76458	3.35433	3.79801
150	3	2.93882	4.46603	2.95832	2.56467	3.89909	2.97681	2.97267	2.77851	2.91249	2.93374	2.98182	2.87852	2.66776	3.0349	3.00475	2.9825	2.85926	2.61331	3.07628	2.87216	2.88366	4.78082	2.96237	4.71382	3.31275	3.07942	3.99173	3.39096	3.65585	4.98401	3.58692	5.01323	4.15568	3.16602	3.9666	4.50916	3.08743	3.1329	4.44946	4.02667	3.12352	4.66157	3.36829	2.33445	2.33445	4.66168	3.39957	3.8667
151	4	2.95559	4.45648	2.63094	2.92557	3.84941	2.68395	2.90282	2.78497	2.84468	2.05115	2.86004	2.68245	2.64378	2.44143	2.44143	2.79099	2.74233	2.28836	2.77452	2.35666	2.45788	4.72512	3.17056	4.84061	3.03316	3.14994	4.19458	3.49734	3.71453	5.15288	3.4463	5.17447	4.16106	3.08417	3.99757	4.68639	3.20871	3.14343	4.71295	4.39164	3.37671	4.98262	3.19071	3.30867	3.26862	4.90923	3.62738	4.22186
152	4	2.71377	4.28916	2.56937	2.39328	3.6922	2.78104	2.71265	2.59384	2.41913	2.58149	2.74468	2.6516	2.73078	2.42651	2.76343	2.68485	2.50379	2.36361	2.75626	2.21219	2.27416	4.55219	2.72263	4.89034	2.99087	3.07972	4.26792	3.55568	4.01695	5.12223	3.2737	5.20542	3.95217	3.12548	4.02755	4.62251	2.80448	2.8488	4.48893	4.37279	3.30428	4.91579	3.61402	2.8179	3.33945	3.65296	2.36393	3.95856
153	4	2.42488	4.34291	2.35052	3.02366	3.76518	2.61805	2.61805	2.50786	2.80003	2.91751	2.93702	2.44012	2.44012	2.39967	2.81425	2.5955	2.50379	2.46015	2.51851	2.51851	1.6902	4.63797	3.24265	4.91626	3.30679	3.17182	4.2713	3.63327	3.93945	5.10967	3.50256	5.20682	4.00512	3.15978	4.08687	4.71071	3.16776	3.05614	4.40759	3.77326	3.22647	5.03947	3.34036	3.05231	3.14979	5.03815	3.67873	3.22763
154	4	2.0943	4.26045	2.00494	2.88762	3.71004	2.80209	2.80209	1.68723	2.49136	2.5682	2.87506	2.4843	2.69329	2.91116	2.93852	2.43933	2.49136	2.79029	2.91116	2.3075	1.97772	4.5732	3.10682	4.80019	3.20272	2.94727	4.11923	3.53462	3.63707	5.08409	3.12937	5.38062	4.10971	3.01988	4.11747	4.6848	2.8878	3.2307	4.51216	4.57214	3.10528	5.03498	3.37658	2.92737	3.06063	5.11353	3.75812	4.37997
155	4	2.9489	4.45419	2.54725	2.71834	3.91534	2.81037	2.95665	2.85418	2.78817	2.78817	2.85658	2.88081	2.85394	2.7485	2.77859	2.69197	2.90268	2.53605	2.76017	2.74194	2.47422	4.76153	3.19264	4.60743	3.15254	3.26741	4.00596	3.44287	3.65193	4.90232	3.15442	4.23636	3.92272	2.99629	3.9172	4.36381	2.70757	3.00411	4.35878	3.64033	1.19033	4.62524	3.12008	2.33846	3.08338	4.99715	3.69572	1.31024
156	4	2.64419	4.2306	2.68842	2.24674	3.71888	2.81001	2.78711	2.7297	2.89735	2.89982	2.68664	2.40483	2.83506	2.79075	2.40993	2.37383	2.7653	2.94151	2.17754	2.83916	2.53908	4.58799	3.14364	4.52409	3.07379	1.29226	3.8779	3.31329	3.72199	4.99301	3.29233	5.06715	4.1232	3.08577	3.97138	4.4823	3.00711	2.88309	4.30677	4.12959	3.0693	4.98478	3.3425	3.03443	3.27779	4.67033	3.47897	3.63036
157	4	2.81358	4.3433	2.52849	2.55064	3.83716	2.77122	2.68395	2.549	2.77048	2.51851	2.65674	1.90669	2.79727	1.94939	1.94939	2.55871	2.80003	2.70757	2.66558	2.74076	2.09691	4.65623	3.06824	4.75193	3.19223	3.21458	4.06711	3.56788	3.88256	5.11585	3.21511	5.32129	4.19676	3.25171	4.04171	4.69194	2.86982	3.25091	4.63763	4.43328	3.29491	4.82161	3.46726	2.37718	3.10442	5.09915	3.77935	4.04362
158	2	2.92104	4.50896	3.03383	2.81845	3.92101	2.56937	2.73984	2.74429	2.987	2.87313	2.93902	2.90669	2.85278	2.85673	2.98989	2.90759	2.95785	2.3217	2.79379	2.82818	2.57345	4.77857	3.30476	4.81578	3.3868	3.14805	4.16654	3.73199	3.84231	5.10605	3.35564	5.09737	4.11265	3.23697	3.92454	4.55709	1.36642	3.03181	4.4004	4.33033	3.43489	4.81655	3.55646	3.04297	3.08009	5.00669	3.49866	3.68646
159	4	2.45484	4.34486	2.89459	1.89763	3.74733	2.87823	2.799	2.5955	1.75587	2.93273	2.79692	2.65418	2.40483	2.87477	2.35603	2.11727	1.86727	2.8293	2.75587	2.82607	2.4624	4.69178	3.24579	4.79463	3.29352	3.17638	4.06168	3.54186	3.66303	5.15308	3.13226	5.23604	4.3807	3.20394	3.82527	4.46618	1.9228	2.96047	4.17926	3.64769	3.38039	4.89893	3.37268	1.80448	3.13988	5.22139	3.85544	3.16938
160	3	2.91908	4.48195	2.82151	2.37429	3.92316	2.9346	2.78547	2.60016	2.81902	2.77262	2.89515	2.39576	2.39576	2.92221	2.75834	2.83847	2.5832	2.77612	2.66483	2.58282	2.78176	4.79732	2.94571	4.77892	2.95	3.0086	4.03723	3.24544	3.70815	4.91165	3.16336	5.02901	3.92681	3.11115	3.8538	4.52457	3.20466	3.03663	4.61806	4.29453	3.44871	4.80838	3.04415	3.21722	3.04893	4.72929	3.49762	3.70518
161	3	2.82802	4.47656	2.79893	2.81954	3.93356	2.63473	2.90309	2.5977	2.53698	2.96692	2.93727	2.69606	2.68365	2.67449	2.19368	2.9092	2.87525	2.99593	2.91716	2.69723	2.62118	4.77832	3.23548	4.73676	3.29544	3.09621	4.03208	3.41056	3.82066	4.99693	3.30132	4.72022	4.12098	3.11294	3.98469	4.4465	1.4747	3.07518	4.48907	3.87865	3.50161	4.7143	3.08799	1.19866	3.1038	4.83836	3.33163	3.18089
163	3	2.93641	4.38054	2.63528	2.63528	3.82944	2.52323	2.52323	2.51561	2.71231	2.49859	2.80305	2.62655	2.76997	2.4843	2.79239	2.54332	2.48572	2.88724	2.82543	2.77597	2.60076	4.70849	3.16534	4.47446	3.05147	2.03941	3.76931	3.48406	3.92743	4.85683	3.33736	4.8451	3.91971	2.91156	3.69914	4.3217	3.09482	2.99607	4.24601	4.27939	3.18241	4.69543	3.29277	3.07954	3.14208	4.70938	3.40478	3.43356
164	3	2.73051	4.44867	2.76042	2.51233	3.91058	2.93425	2.82834	2.42447	2.94988	2.96988	2.77844	2.347	2.81341	2.93635	2.18469	2.97243	2.92916	2.91364	2.66808	2.3032	2.8169	4.74267	1.93952	4.75945	3.23885	3.35315	4.07884	3.43166	3.97971	5.0698	3.20635	5.0498	3.93932	3.02088	3.92491	4.58182	3.05173	2.07372	4.60892	4.38482	3.71029	4.83864	3.47129	3.266	3.14176	4.92274	3.63699	3.97834
165	2	2.98034	4.47021	2.55509	3.03583	3.89274	2.70586	2.95809	2.52569	2.52634	2.52634	2.52634	2.52591	2.66932	2.89223	2.98091	2.59988	2.5849	2.91487	2.95303	2.90777	2.84198	4.74852	3.18932	4.95906	3.14577	3.13704	4.33623	3.8671	3.88971	4.92886	3.19451	4.70049	3.89663	3.16331	4.04028	4.56967	2.96567	2.95295	4.5441	3.72138	3.3948	4.7893	3.55854	3.19562	2.89265	4.8893	3.55372	3.53782
166	2	2.70278	4.48606	2.80441	2.79917	3.97766	2.91921	2.81358	2.61805	2.92566	2.5302	2.94481	2.61516	2.95109	2.77916	2.90902	2.73846	2.87838	2.56378	2.95004	2.97909	2.66339	4.80819	3.04149	4.73181	3.17537	3.28992	4.01881	3.61696	3.56417	5.06303	3.22883	5.19425	4.16437	3.04527	3.9985	4.57637	1.89302	3.06145	4.09418	4.25023	3.21272	4.8622	3.52755	0.511883	3.23147	5.05907	3.71451	3.85739
167	2	2.91951	4.44814	2.84105	2.71315	3.86601	2.88264	2.8996	2.71029	2.75815	2.47828	2.80604	2.74292	2.89131	2.88885	2.629	2.75921	2.75465	2.81968	2.74539	2.89254	2.75537	4.75205	3.17677	4.59657	3.24038	3.11727	3.92815	3.31967	3.38906	4.62299	2.96426	4.9086	3.64169	2.96205	3.77962	4.30804	2.96047	2.93601	4.37194	3.51463	3.03141	4.57365	3.23363	2.14768	2.90363	4.88626	3.4204	3.59923
168	2	2.54777	4.44935	2.7007	2.63749	3.89352	2.96567	2.43056	2.92925	2.95312	2.4624	2.4624	2.47129	2.84962	2.58206	2.93526	2.64509	2.74663	2.58377	2.50987	2.50987	2.54777	4.74261	3.08636	4.97505	3.28492	3.43917	4.29884	3.63265	4.22233	5.16435	3.18583	5.45298	4.28537	3.25018	4.06132	4.71649	2.89653	3.05269	4.82219	4.33396	3.3538	4.99876	3.41134	3.2048	3.29825	4.60514	3.43743	3.67794
169	2	2.31702	4.49856	2.98137	2.65495	3.91541	2.62097	2.62097	2.78204	2.27416	2.80346	2.9347	2.66332	2.63649	2.86054	2.8526	2.83378	2.94694	2.95231	2.87419	2.07846	2.92169	4.78297	3.23183	4.28399	3.11959	1.50786	3.65049	3.40945	3.44835	4.89811	3.11876	5.42512	4.13394	3.11539	3.93889	4.4551	3.05442	2.84386	4.20844	4.52682	3.27974	4.93826	3.51032	2.94988	2.96932	5.15375	3.73855	3.92766
170	1c	2.61752	4.28173	2.31806	2.31806	3.71283	2.70415	2.72713	1.19033	2.7332	2.8657	2.75012	2.0086	2.73078	2.72591	2.0086	2.82184	2.66276	2.42813	2.71181	2.41162	2.79379	4.56783	3.04444	4.70882	3.03511	3.1186	4.04089	3.30786	3.90968	4.92369	2.97112	4.912	4.04808	3.16613	4.13809	4.62759	2.7864	3.00881	4.41802	4.09121	3.05135	4.68445	3.13746	3.15912	3.05254	4.66716	3.32318	3.67422
171	1a	2.82478	4.39655	2.72632	2.52956	3.91815	1.67897	1.67897	2.7348	2.76212	2.86894	2.78728	2.85187	2.73719	2.72489	2.75815	2.92221	2.61384	2.72181	2.47129	2.50515	2.74194	4.73963	3.15942	4.69008	3.15761	3.11126	3.96834	3.62813	3.64961	5.00244	3.41271	4.78776	4.07253	3.16227	4.24477	4.63025	3.24017	2.98945	4.61292	3.86522	2.52375	4.57727	3.20743	3.09708	2.9168	4.68083	3.47268	3.75737
172	3	2.39576	4.32133	2.93018	2.78462	3.77055	2.7574	2.7574	2.80754	2.69219	2.71475	2.85773	2.52548	2.86213	2.89671	2.66087	2.64081	2.50583	2.37107	2.67852	2.69839	2.90363	4.61743	3.03802	4.49203	2.99255	2.95328	3.81344	3.47774	3.4239	4.85142	3.14364	4.78918	4.18495	2.9489	3.76631	4.25828	2.97174	2.91751	4.3836	3.90431	3.08099	4.57419	2.90623	2.85794	3.13878	4.54795	3.23213	3.62696
173	2	2.43749	4.2806	2.69636	2.68417	3.72256	2.50718	2.61013	2.58456	2.58456	2.46945	2.65456	2.40106	2.7714	2.7362	2.62221	2.66488	2.66181	2.85248	2.75562	2.78888	2.55175	4.59221	3.08021	4.74037	3.05881	2.91514	4.1061	3.56379	3.8856	4.92589	3.45667	4.88981	3.82317	3.12669	4.0236	4.50474	1.12057	2.93069	4.34136	3.90439	3.22968	4.66167	3.40711	3.03882	3.10183	4.9875	3.58148	3.6486
174	2	2.90956	4.3661	2.65973	2.65973	3.7796	2.65849	2.65849	2.70771	2.80505	2.80505	2.85089	2.65283	2.80236	2.57365	2.80044	2.73288	2.77786	2.81806	2.87679	2.87679	2.36436	4.68547	1.38021	4.19496	2.9722	1.60206	3.51362	3.19073	3.32703	4.76731	3.03503	4.91698	3.74845	2.85095	3.55378	4.07233	3.18384	2.65225	3.92568	4.11416	1.82737	4.55604	3.13617	1.80956	2.86747	4.24172	3.18808	3.7623
179	3	2.42929	4.232	2.64015	2.708	3.69891	2.67164	2.77195	2.34635	2.80414	2.5832	2.57921	2.72428	2.48643	2.43377	2.72754	2.46761	2.79657	2.83506	2.3927	2.69984	2.549	4.50735	2.96895	4.77294	3.05761	2.99255	4.14266	3.15823	3.69265	4.74416	2.90875	4.58631	4.20051	3.02554	4.03135	4.52018	2.79099	2.83569	4.41472	3.31336	1.23045	4.75663	3.24797	2.85278	2.93651	4.7938	3.37598	3.15014
181	2	2.93298	4.47096	2.93129	2.53638	3.87513	2.51477	2.51477	2.73533	2.56042	2.56042	2.78305	2.76477	2.76477	2.48001	2.85582	2.94841	2.60602	2.89851	2.86935	2.8072	2.72477	4.80868	3.24514	4.71333	3.1486	2.89763	3.99612	3.61979	3.43478	4.73049	3.26694	5.10442	3.69519	3.05614	3.69917	4.53186	2.89487	2.90091	4.23279	4.2917	3.21625	4.77898	3.33905	1.50965	3.11853	4.75206	3.39049	3.39643
182	1c	1.02803	3.44472	1.02803	1.02803	3.12861	2.29078	2.29078	2.29078	2.29078	2.29078	2.29078	2.29078	2.29078	2.29078	2.29078	2.29078	2.29078	2.29078	2.29078	2.29078	2.23805	3.69054	3.67944	5.28543	3.11052	3.4785	4.75297	3.85173	3.27837	5.11009	2.35411	4.93873	4.19256	3.31936	4.50893	4.93371	3.12654	3.10249	4.10272	3.31963	2.35984	5.14138	3.5919	2.20817	3.38594	5.08602	3.67469	2.37788
183	1c	2.69249	4.20423	2.12571	2.65944	3.64292	2.58206	2.58206	2.28855	2.71012	2.66055	2.35025	2.26007	2.6017	2.19728	2.29115	2.25768	2.77851	2.78604	2.82866	2.74624	2.78533	4.52322	2.84911	4.40002	2.93342	2.935	3.74944	3.32803	3.25644	4.83533	2.91355	5.0659	4.12608	2.96015	3.84257	4.36335	2.46909	2.87186	4.1456	4.08823	2.73119	4.90976	3.10789	2.78746	2.97297	4.56854	3.19799	3.45841
184	4	2.17609	4.1962	2.75967	2.03342	3.62564	2.82347	1.97772	2.7767	2.30103	2.69108	2.94596	2.57749	2.28556	2.28556	2.57171	2.23045	1.77085	2.43616	2.75205	1.87506	1.72428	4.49179	3.20229	4.67045	3.12905	2.88005	4.00156	3.36157	3.78141	4.8388	3.29303	5.30511	3.93051	3.14994	3.92515	4.42652	2.76567	2.80106	4.54736	3.80301	3.07555	4.97365	3.04727	2.92942	3.12915	4.97142	3.71433	3.37014
185	3	2.65442	4.3547	2.68953	2.68953	3.81239	2.96031	2.86747	2.8655	2.69962	2.9345	2.42325	2.63982	2.56673	2.86014	2.81867	2.90499	2.58939	2.70955	2.85085	2.86962	2.8238	4.66349	3.14983	4.53476	3.05812	3.04805	3.88857	3.35251	3.73613	4.81959	3.0623	5.09933	3.82409	3.02979	3.8639	4.44355	3.00173	1.96142	4.41526	3.96945	3.19229	5.01506	3.1583	1.84011	3.16608	4.7059	3.48942	3.73175
186	4	2.68931	4.33183	2.66932	2.58659	3.712	2.97359	2.88902	2.77232	2.59329	2.84386	2.27646	2.57171	2.26482	2.91803	2.79099	2.75358	2.92993	2.91434	2.84541	2.66464	2.8451	4.62973	3.33619	4.88116	3.20325	3.16326	4.22037	3.6708	4.08182	5.18388	3.24267	5.19418	4.23402	3.29593	3.99547	4.59625	3.02749	2.91355	4.74361	4.26507	3.44494	4.89398	3.02036	3.07433	3.12581	5.06955	3.73707	3.53525
187	2	2.8914	4.38171	2.87756	2.85187	3.80251	2.93819	2.38917	2.72304	2.69431	2.83187	2.76017	2.74429	2.71412	2.59412	2.72263	2.62737	2.36173	2.69226	2.87622	2.50549	2.74299	4.6841	3.18431	4.9281	3.21634	3.10312	4.21788	3.44259	4.72541	4.83285	3.20341	5.21986	3.63243	3.0735	4.03383	4.61101	2.86609	3.05805	4.85882	3.91434	2.88309	5.00036	3.38961	3.09916	2.98737	4.79499	3.52351	3.62808
188	1c	3.02503	4.48125	2.81258	2.97328	3.84146	2.56289	2.49762	2.53063	3.08743	2.59879	2.58093	2.34766	2.69636	2.95904	2.93651	2.93273	2.93273	2.90173	2.72263	2.94448	2.95545	4.73323	3.15905	4.76662	3.2534	2.8537	4.07555	3.62816	4.0271	5.07136	3.13956	4.91041	4.02943	3.15758	4.12864	4.72139	3.1947	2.90741	4.41735	4.15445	3.23641	4.8201	3.38672	3.22115	3.12303	4.88836	3.63016	3.78657
190	3	2.72774	4.39802	2.88324	2.85431	3.78796	2.66792	2.66792	2.69138	2.4843	2.71621	2.58939	2.88649	2.83727	2.83442	2.62299	2.72537	2.66181	2.86273	2.91487	2.72119	2.11616	4.72826	3.19465	4.62598	3.0936	1.31876	3.84655	3.62862	3.58197	5.12548	3.08449	5.04858	4.24638	3.05744	3.87675	4.31782	3.03463	3.16435	4.2155	4.34789	3.22105	5.02492	3.26444	2.96942	3.20564	4.86829	3.48424	3.55404
191	2	2.3784	4.34191	2.88252	2.66652	3.77883	2.52763	2.41996	2.78746	2.95231	2.40312	2.40312	2.77525	2.84011	2.79449	2.53275	2.32838	2.27184	2.39445	2.89098	2.53148	1.36173	4.64766	3.14621	5.03521	3.00475	3.04474	4.39197	3.48952	4.31879	5.13437	3.12861	5.2191	4.20886	3.21896	3.82723	4.70724	3.11093	2.99255	4.86003	4.33959	3.38668	4.90557	3.48228	3.0987	3.0688	4.9701	3.50147	4.05692
192	1c	2.92189	4.47573	2.88916	2.89785	3.93781	2.91249	2.94633	2.87521	2.94522	2.8072	2.93197	2.90146	2.92878	2.77232	2.90526	2.81921	2.71995	2.87895	2.53339	2.53339	2.7608	4.77132	3.13862	4.70675	3.15412	1.57113	4.0432	3.44311	3.78889	4.96729	3.08814	5.46522	3.8973	3.17782	4.02559	4.61608	3.15488	2.94547	4.68518	4.17896	2.95713	4.94599	3.05934	3.01185	3.17869	4.95784	3.64663	3.76986
193	1c	2.96626	4.39443	2.54469	2.78462	3.82221	2.58125	2.85211	2.89616	2.94662	2.89542	2.77622	2.82347	2.82347	2.92342	2.70479	2.76099	2.86293	2.2974	2.81135	2.81135	2.18374	4.71938	3.06352	4.69415	3.10662	3.01431	4.09492	3.41083	3.84233	4.93369	3.19479	5.04637	3.8102	2.98061	4.22146	4.72769	1.55284	2.98068	4.41237	3.76893	3.02222	4.7344	2.92247	3.05038	3.0919	4.65183	3.28501	3.52173
194	4	2.89564	4.47491	2.60669	2.7751	3.87595	2.75328	2.75328	2.92012	2.80523	3.00011	2.66745	2.90655	2.84967	2.89432	2.81291	2.69267	2.60874	2.7577	2.93932	2.78533	2.82426	4.77026	3.35369	4.45058	2.99358	2.03208	3.76627	3.33806	3.32718	4.88922	3.17231	5.2019	3.88424	3.1341	3.816	4.28583	2.22789	2.22789	4.06533	4.15747	3.07855	4.75988	3.39046	1.66589	3.07159	5.2779	4.01583	3.51115
195	2	2.28499	4.46546	2.84173	2.82814	3.84949	2.69197	2.52048	2.70394	2.97474	2.83442	2.73957	2.65849	2.73878	2.4456	2.4456	2.70501	2.99049	2.92891	2.76678	2.93969	2.86589	4.80554	3.20798	4.18074	3.21072	1.90173	3.55618	3.44021	3.5012	4.93046	2.98068	5.37169	4.02261	3.17275	3.86466	4.41642	2.18266	3.00389	4.13666	4.53292	3.23452	4.91103	3.32593	1.75841	3.22778	5.16993	3.86863	3.88144
196	1a	2.87111	4.40895	2.65591	2.65591	3.82353	2.56773	2.58433	2.35984	2.56561	2.66205	2.83948	2.89873	2.85089	2.79057	2.60233	2.85974	2.66558	2.8179	2.80482	2.48537	2.86332	4.75534	3.13085	4.59082	3.13941	3.07298	3.93011	3.53972	3.60937	4.93562	3.20076	4.66968	4.00498	3.03583	4.2142	4.64105	2.99167	3.06508	4.51711	3.58903	1.93752	4.60632	3.27202	2.88874	3.21325	4.66943	3.17768	3.65543
197	2	2.79975	4.32854	2.79709	2.42605	3.78609	2.72493	2.52192	2.76436	2.58121	2.53631	2.57933	2.81458	2.76027	2.43521	2.81624	2.3723	2.35507	2.54189	2.70522	2.73078	2.50413	4.67745	3.16237	4.73907	3.2408	3.11403	4.06382	3.62537	3.84641	4.81903	3.13956	4.7546	3.75769	3.03573	4.04713	4.53262	2.99695	2.83759	4.29978	3.93756	2.97681	4.68885	3.14942	3.0461	3.05614	4.95309	3.58224	3.22089
199	3	2.78462	4.20295	2.37718	2.65369	3.75566	2.3592	2.3592	2.69839	2.5605	2.73838	2.67025	2.66527	2.89358	2.86943	2.7733	2.68797	2.84541	2.87216	2.80209	2.32015	2.84819	4.52857	3.05493	4.66177	2.93671	2.7679	4.01488	3.2926	3.78177	4.99117	3.27543	4.59762	4.14498	2.99542	3.88208	4.46735	2.93323	2.76467	4.44005	3.79971	1.76592	4.77999	3.51917	2.83315	3.0549	4.9204	3.48964	3.74702
203	1c	2.85167	4.13997	2.3075	2.97451	3.60592	2.1683	2.93651	2.28892	2.94596	2.25285	2.83569	2.33579	2.21307	2.72591	2.72591	2.08279	2.75282	2.52634	2.9619	2.45637	2.40993	4.41803	3.03941	4.80853	3.29301	3.10312	4.1938	3.34498	3.63936	4.61599	2.92012	5.41034	4.01251	3.14835	4.33574	4.62129	3.33151	2.92518	4.45715	4.13569	0.778151	4.73441	3.05269	2.45332	3.00796	4.08168	3.08802	3.81429
204	1c	2.89459	4.09508	2.54777	2.83059	3.55787	2.89818	2.76716	2.76827	2.86451	2.99078	2.7839	2.09691	2.09691	2.79169	2.5832	2.87099	2.61909	2.67852	2.81291	2.99739	2.06819	4.40809	2.91551	4.87093	3.09698	2.91614	4.23632	3.52508	3.78858	4.69987	2.71684	5.49382	4.26866	3.27898	4.03043	4.76685	3.41487	3.00689	4.35758	3.97304	0.90309	4.82088	2.99629	1.76343	2.91062	3.99373	3.11109	3.64187
205	1c	1.88244	4.10232	1.10914	1.10914	3.53667	1.69523	1.69523	1.69523	1.69523	1.69523	1.69523	1.69523	1.69523	1.69523	1.69523	1.69523	1.69523	1.69523	1.69523	1.69523	1.69523	4.44361	3.14509	5.03327	3.30739	3.16544	4.38899	3.52632	4.06095	4.82101	2.99564	5.35795	4.35782	3.37447	4.38343	4.93622	3.22951	3.16384	4.46679	3.82263	2.25527	5.16486	3.21041	1.97772	3.31366	4.21637	3.35238	3.59999
207	1c	2.34044	4.13973	2.34044	2.83059	3.57405	2.77815	2.77815	2.83569	2.79692	2.84819	2.70586	2.78533	2.38202	2.89209	1.36173	2.88309	2.34439	2.51851	2.91169	2.54407	2.45788	4.39457	3.12329	5.05981	3.19562	3.10318	4.5456	3.47068	3.95585	4.76297	3.05918	5.39359	3.48907	3.24225	4.32291	4.68554	3.11034	2.86894	4.34086	4.36017	1.50741	4.90311	3.18355	2.22531	3.12267	4.08262	2.86599	3.94919
208	2	1.87506	4.07157	2.23045	2.76268	3.5226	2.06446	2.06446	2.06446	2.60638	1.74036	1.74036	1.74036	1.74036	1.74036	1.74036	2.29226	1.65321	2.76567	2.02531	2.02531	2.40824	4.33812	3.28977	5.04179	3.29105	3.15945	4.44416	3.66179	4.09404	4.82806	2.83474	5.61537	4.19681	3.10761	4.15721	4.8327	3.32902	3.09398	4.26857	4.64591	0.910777	4.98786	2.72057	2.95376	3.15957	4.47378	3.2974	3.79298
209	1c	2.79986	4.31825	2.63246	2.16879	3.75267	2.76287	2.36455	2.62159	2.72318	2.45826	2.45826	2.60369	2.35411	2.70927	2.67852	2.59623	2.43933	2.65849	2.77048	2.43361	2.21219	4.58589	3.00098	4.57044	3.12635	2.90363	3.94233	3.3944	3.79019	4.50142	2.88902	5.21031	4.14968	3.30722	4.26583	4.53774	3.21336	3.07115	4.30004	3.74644	1.71391	4.73211	2.94621	2.87079	3.06841	4.23942	3.08219	3.51851
211	bd21	2.61278	4.29519	2.79169	2.84292	3.72753	2.8169	2.8169	2.46933	2.35122	2.11616	2.11616	2.54982	2.26795	2.85065	2.80686	2.77887	2.23172	2.74896	2.74246	2.40398	2.80037	4.61688	3.10662	4.81491	3.14114	2.98509	4.04791	3.339	3.82372	4.64654	3.17348	5.22415	4.24863	3.21954	4.41156	4.93754	3.23767	3.10523	4.34964	4.24118	1.84386	4.68971	3.20099	3.04922	2.95872	4.32844	3.30152	3.91392
212	3	1.63491	4.08555	1.63491	1.63491	3.47083	1.84064	1.84064	1.81291	1.81291	1.81291	1.81291	1.81291	1.81291	1.81291	1.81291	1.81291	1.81291	2.02531	2.02531	2.02531	2.02531	4.40345	3.25427	5.12817	3.1363	3.22111	4.47815	3.44932	4.21684	4.78786	3.2572	5.50497	4.37982	3.26245	4.11577	4.81341	3.23915	3.04267	4.86426	4.17131	1.23769	5.04333	3.25174	3.28578	3.12164	4.65813	3.37276	4.11461
213	3	1.6173	4.15752	1.60669	1.60669	3.55023	1.46025	1.46025	1.46025	1.46025	1.46025	1.46025	1.46025	1.46025	1.46025	1.46025	1.46025	1.46025	2.26951	2.26951	2.26951	2.26951	4.49986	3.26354	5.28672	3.42092	3.49218	4.73872	3.6051	4.04715	5.02668	3.22376	5.52828	4.2785	3.31534	4.30304	5.00625	3.23591	3.03852	4.89922	4.94572	2.02413	5.31157	3.28601	3.32077	3.47696	4.44742	3.26168	4.45014
215	1c	2.8293	4.20087	1.98292	2.23553	3.75209	2.40824	2.76042	2.02938	2.78817	2.30103	2.8202	2.48287	2.72346	2.91062	2.57634	2.75664	2.25042	2.58093	1.716	1.716	2.70927	4.50982	3.16951	5.047	3.3268	3.31353	4.51153	3.46691	3.83859	4.83324	3.25995	4.90629	4.09393	3.31549	4.37963	4.89627	3.13143	3.16429	4.52052	4.6284	1.83705	4.81895	2.98588	3.05519	3.26982	4.44141	3.24905	3.79369
216	1c	2.5832	3.9619	2.63949	0.477121	3.4054	2.16137	2.16137	2.11727	1.80618	1.80618	2.34044	2.34044	2.34044	2.34044	2.34044	2.44716	1.97772	2.0086	2.0086	2.0086	1.98227	4.30736	2.96276	4.71807	2.98875	3.02015	4.15332	3.51441	4.0001	4.7094	2.81624	4.9579	3.67767	3.25289	4.17611	4.69567	2.9982	3.07954	4.27857	3.88954	0.855317	4.89032	2.70842	2.89182	3.0909	4.29529	3.17998	3.23312
217	2	2.69197	4.28105	2.06195	2.53908	3.76222	1.77815	1.77815	2.72916	1.5966	1.5966	2.76492	2.38382	2.79796	2.59879	2.80754	2.89708	2.31911	2.43775	2.93095	2.28103	1.6721	4.58473	3.12824	4.92864	3.13778	3.18407	4.28418	3.46163	3.88871	4.58904	1.20022	5.37098	4.09421	3.22393	4.05963	5.01296	3.157	3.16262	4.14213	3.9565	3.05729	4.71158	1.40776	3.05077	3.25503	3.90981	1.96108	3.58838
219	1c	1.72428	4.17526	2.87506	1.87216	3.58294	2.29667	2.78817	1.96614	2.52375	2.72346	2.61384	2.32015	2.68931	2.48144	2.48144	2.4133	2.3962	2.33646	2.79239	2.32838	1.88081	4.43754	3.16279	4.82415	3.1736	3.00547	4.18135	3.41328	3.78331	4.72183	3.15168	5.38145	4.3526	3.17047	4.24379	4.82331	3.21223	2.99574	4.71693	3.75823	1.5006	4.85833	3.17566	2.97433	2.93095	4.28522	3.24658	3.56237
220	1c	1.74597	4.01899	1.67865	1.67865	3.5415	1.78651	1.78651	1.78651	1.78651	1.78651	1.78651	1.78651	1.78651	1.78651	1.78651	1.78651	1.78651	1.78651	1.78651	1.78651	1.78651	4.28628	3.28326	5.24688	3.30375	3.36367	4.73406	3.66099	4.42302	5.10035	3.34581	5.44012	4.51075	3.43118	4.44449	4.9737	3.24744	3.39956	4.90485	4.81669	2.14212	5.11869	3.12057	3.41033	3.25212	4.59418	3.36267	3.92257
221	1c	2.57287	4.07591	2.21973	2.21973	3.61518	2.27184	2.27184	2.08636	2.77159	1.89763	1.89763	2.1271	2.53148	2.53148	2.53148	1.77815	2.47422	2.13033	1.85733	1.85733	2.27875	4.39455	3.16991	4.87246	3.26559	3.23254	4.23417	3.39695	4.04092	4.81568	2.79542	5.19714	4.0039	3.13993	4.20813	4.92393	3.29922	3.17835	4.47714	4.31239	2.75205	5.01432	2.90237	2.84819	3.06195	4.26302	3.10346	3.43537
223	4	2.12941	3.87912	1.1635	1.1635	3.38881	1.90037	1.90037	1.90037	1.90037	1.90037	1.90037	1.90037	1.90037	1.90037	1.90037	1.90037	1.90037	1.90037	1.90037	1.90037	1.90037	4.20151	3.54494	5.20792	3.04189	3.39794	4.64995	3.53737	4.16797	4.80705	3.09968	5.57206	4.13028	3.39495	4.29701	5.04376	3.13299	3.23836	4.67842	3.79444	2.19033	5.1207	3.27114	3.06126	3.28933	4.78933	3.50363	3.73568
224	1c	1.69146	4.10158	1.69146	1.69146	3.45418	1.96536	1.96536	1.96536	1.96536	1.96536	1.96536	1.96536	1.96536	1.96536	1.96536	1.96536	1.96536	1.96536	1.96536	1.96536	1.79934	4.37262	3.47053	5.12079	3.30677	3.26154	4.58145	3.656	4.29389	4.96757	3.54728	5.39977	4.27309	3.25897	4.43299	5.03652	3.31545	3.27091	4.67232	4.23728	2.12895	5.0058	2.93702	3.16628	3.02003	4.59552	3.40905	3.82588
225	bd21	2.76305	4.23817	2.74351	2.50037	3.73553	2.26067	2.75301	2.68056	2.71656	2.84198	2.92376	2.6994	2.33895	2.74702	2.74702	2.77525	2.78271	2.5977	2.65321	2.92273	2.53084	4.55177	3.03727	4.639	2.87535	3.02694	4.03985	3.40083	3.76387	4.53454	2.98137	5.14924	3.89301	3.06183	4.31496	4.80709	3.52279	3.03796	4.25144	3.85629	1.20412	4.68303	2.66417	2.94694	2.87718	4.29799	3.41656	3.77779
227	2	2.73772	4.17988	2.0086	2.40739	3.69158	2.8179	2.95472	2.76005	2.82445	2.85003	2.83569	2.43297	2.79727	2.51654	2.88366	2.4456	2.549	2.36549	2.88309	2.25204	2.1959	4.50359	2.95703	4.69837	3.21352	2.92596	4.07525	3.41932	4.0611	4.60752	2.99585	5.1948	4.08216	3.34711	4.08853	4.51544	2.98415	2.94498	4.08852	4.00163	1.94939	4.74475	3.15214	2.33746	2.97848	4.23859	3.16383	3.64118
228	bd21	2.82995	4.30065	2.43377	2.48001	3.74892	2.79553	2.79553	2.34374	2.85703	2.89154	2.38112	2.43722	2.56976	2.86124	2.12602	2.4843	2.73957	2.80414	2.85461	2.80277	2.59106	4.62354	3.22536	4.91051	3.23053	3.10078	4.35751	3.3333	3.94867	4.6012	2.9729	5.17183	4.07691	3.13992	4.50198	5.01052	3.083	3.15756	4.44292	4.38857	1.10834	4.76804	3.30201	1.6902	1.6902	4.5133	3.32267	3.60103
229	2	1.77815	4.15684	1.58627	1.58627	3.48787	1.77208	2.78032	2.41162	2.41162	2.41162	2.41162	1.90309	1.90309	1.90309	1.90309	1.90309	1.90309	1.65321	1.65321	1.65321	1.75587	4.46507	3.2999	5.20339	3.16448	3.41522	4.62783	3.52553	4.54704	4.79182	2.92891	5.46591	4.14777	3.33288	4.37392	5.00871	2.91062	3.33117	4.84947	3.96217	1.11394	5.17553	2.233	3.30032	3.28822	4.32259	3.3955	2.21484
231	1c	2.66652	4.14138	1.64626	2.48001	3.50356	2.67025	2.71684	2.23553	2.54033	2.55991	2.84386	2.5172	2.48572	2.72346	2.69108	2.47422	2.47422	2.49136	2.36549	2.27646	2.07188	4.46106	3.28981	5.0221	3.16237	3.09755	4.52782	3.51434	3.74603	4.81465	3.04021	4.99556	4.10753	3.18184	4.17355	4.93337	2.96504	3.06221	4.44338	4.5512	1.34242	4.8814	3.0141	2.87303	3.25726	4.4523	3.28542	3.49589
232	1c	2.72057	4.18595	2.83853	2.43933	3.70835	2.40909	2.8109	2.11394	2.71181	2.84261	2.17609	2.67943	2.81425	2.79169	2.91381	2.41996	2.39794	2.76492	2.233	2.3865	2.67669	4.47965	3.1936	4.97213	3.1414	3.12424	4.42699	3.54412	3.8232	4.79268	3.1038	5.02457	3.84298	3.16719	4.29012	4.86657	3.35465	3.01038	4.32268	4.32377	0.71321	4.88222	1.69773	2.86982	2.97116	4.31578	3.23172	3.33586
[truncated: 680 more columns]
