# Supplementary material for: Metabolomic Variation Aligns with Two Geographically Distinct Subpopulations of Brachypodium Distachyon before and after Drought Stress
Source: Cells. 2021 Mar 19;10(3):683. doi: 10.3390/cells10030683 (PMC8003576; doi:10.3390/cells10030683)
Supplement: Supplementary file 1 [file cells-10-00683-s001.zip › R1-Skalska et al - Supplementary Table 02.xlsx]

## Sheet: Sheet1
Table S2. Significance levels for each pathway for Brachypodium T0 generation.
Pathway	Hits	P value	Holm P	FDR
Glycolysis/Gluconeogenesis	11	3.79e-05	0.00319	0.00319
Alanine, aspartate, glutamate metabolism	11	8.64e-05	0.00717	0.00363
Pentose phosphate pathway	9	0.000275	0.0226	0.0077
Butanoate metabolism	7	0.000527	0.0427	0.0103
Ascorbate and aldarate metabolism	5	0.000657	0.0526	0.0103
Citrate cycle (TCA cycle)	8	0.000735	0.0581	0.0103
Glyoxylate and dicarboxylate metabolism	10	0.00152	0.119	0.0183
