# Supplementary material for: Metabolomic Variation Aligns with Two Geographically Distinct Subpopulations of Brachypodium Distachyon before and after Drought Stress
Source: Cells. 2021 Mar 19;10(3):683. doi: 10.3390/cells10030683 (PMC8003576; doi:10.3390/cells10030683)
Supplement: Supplementary file 1 [file cells-10-00683-s001.zip › R1-Skalska et al - Supplementary Table 03.xlsx]

## Sheet: Sheet2
Table S3. Significance levels for each mummichong pathway assessment for Brachypodium T0 generation.
Pathway	Hits	P value	Holm P	FDR
Butanoate metabolism	10/17	4.5769E-6	4.3481E-4	3.8877E-4
Ascorbate and alderate metabolism	10/18	9.2322E-6	8.6783E-4	3.8877E-4
Glucosinolate biosynthesis	8/12	1.2277E-5	0.0011417	3.8877E-4
Carbon fixation in photosynthetic organisms	10/21	5.3638E-5	0.0049347	0.0012739
Glycolysis/Gluconeogenesis	11/26	8.6149E-5	0.0078395	0.0013962
Alanine, asparatate and glutamate metabolism	10/22	8.8178E-5	0.007936	0.0013962
C-5 Branched dibasic acid metabolism	5/6	1.3025E-4	0.011593	0.0017677
Citrate cycle (TCA cycle)	9/20	2.2412E-4	0.019722	0.0023657
Fructose and mannose metabolism	9/20	2.2412E-4	0.019722	0.0023657
Glyoxylate and dicarboxylate metabolism	11/29	2.7788E-4	0.023897	0.0026398
Pentose and glucuronate metabolism	8/17	3.5199E-4	0.029919	0.0030399
Valine, leucine, isoleucine biosynthesis	9/22	5.3461E-4	0.044907	0.0042323
