# Supplementary material for: Metabolomic Variation Aligns with Two Geographically Distinct Subpopulations of Brachypodium Distachyon before and after Drought Stress
Source: Cells. 2021 Mar 19;10(3):683. doi: 10.3390/cells10030683 (PMC8003576; doi:10.3390/cells10030683)
Supplement: Supplementary file 1 [file cells-10-00683-s001.zip › R1-Skalska et al - Supplementary Table 04.xlsx]

## Sheet: Sheet2
Table S4. Significance levels for each pathway for Brachypodium central subpopulation after drought stress.
Pathway	Hits	p value	Holm P	FDR
Galactose metabolism	20	1.46E-8	1.23E-6	1.23E-6
Pentose phosphate pathway	14	3.94E-5	0.00327	0.00166
Glycolysis/Gluconeogenesis	14	4.79E-4	0.0393	0.0134
